# Supplementary material for: Structure and Functional Analysis of Promoters from Two Liver Isoforms of CPT I in Grass Carp Ctenopharyngodon idella
Source: Int J Mol Sci. 2017 Nov 13;18(11):2405. doi: 10.3390/ijms18112405 (PMC5713373; doi:10.3390/ijms18112405)
Supplement: Supplementary File 1 [file ijms-18-02405-s001.xls]

## Sheet: MatInspector matches-CPT1α1b
Seq. name	Accession no.	Gene symbol	GeneID	Matrix Family	Detailed Family Information	Matrix	Detailed Matrix Information	Tissue	Opt.	Start position	End position	Anchor position	Strand	Core sim.	Matrix sim.	Mat. sim. - opt.	Evidence #	Evidence	Sequence
cpt1alpha1b	cpt1alpha1b			V$HESF	Vertebrate homologues of enhancer of split complex	V$BHLHB2.01	Basic helix-loop-helix domain containing, class B, 2	Cardiovascular System Ear Embryonic Structures Endocrine System Germ Cells Heart Muscles Myocardium Nervous System Neurons Ovary Urogenital System	0.85	1	15	8	+	1	0.975	0.125	0		aaatcACGTgattca
cpt1alpha1b	cpt1alpha1b			V$MITF	Microphthalmia transcription factor	V$CLEAR.01	Coordinated Lysosomal Expression and Regulation (CLEAR) elements bound by TFEB	Embryonic Structures Eye Integumentary System Kidney Myeloid Cells Urogenital System	0.9	1	15	8	-	1	0.955	0.055	0		tgaaTCACgtgattt
cpt1alpha1b	cpt1alpha1b			V$SREB	Sterol regulatory element binding proteins	V$SREBP.03	Sterol regulatory element binding protein	Adipose Tissue Connective Tissue Digestive System Liver	0.94	1	15	8	+	1	0.992	0.052	0		aaaTCACgtgattca
cpt1alpha1b	cpt1alpha1b			V$AP1F	AP1, Activating protein 1	V$BATF.01	Basic leucine zipper transcription factor, ATF-like	Antigen-Presenting Cells Brain Central Nervous System Endocrine System Immune System Nervous System Pineal Gland	0.92	6	18	12	+	0.888	0.948	0.028	0		acgtgaTTCAatg
cpt1alpha1b	cpt1alpha1b			V$HOXC	HOX - PBX complexes	V$MEIS1.03	Meis homeobox 1	Bone Marrow Cells Bone and Bones Brain Central Nervous System Connective Tissue Ear Embryonic Structures Hematopoietic System Immune System Lung Nervous System Phagocytes Respiratory System Skeleton Spinal Cord Thymus Gland	0.85	5	21	13	+	1	0.893	0.043	0		cacgtGATTcaatgcag
cpt1alpha1b	cpt1alpha1b			V$SORY	SOX/SRY-sex/testis determinig and related HMG box factors	V$HBP1.02	HMG box-containing protein 1	Bone and Bones Cartilage Connective Tissue Embryonic Structures Endocrine System Leydig Cells Nervous System Neuroglia Skeleton Testis Thyroid Gland Urogenital System	0.83	8	30	19	+	1	0.843	0.013	0		gtgattcAATGcaggaaaacaga
cpt1alpha1b	cpt1alpha1b			V$PAX5	PAX-2/5/8 binding sites	V$PAX5.01	B-cell-specific activator protein	Antibody-Producing Cells Endocrine System Immune System Thyroid Gland	0.79	6	34	20	+	0.81	0.795	0.005	0		acgtgaTTCAatgcaggaaaacagacaac
cpt1alpha1b	cpt1alpha1b			V$E2FF	E2F-myc activator/cell cycle regulator	V$E2F.01	E2F, involved in cell cycle regulation, interacts with Rb p107 protein	ubiquitous	0.75	13	29	21	+	1	0.782	0.032	0		tcaatgcagGAAAacag
cpt1alpha1b	cpt1alpha1b			V$ETSF	Human and murine ETS1 factors	V$ERG.02	v-ets erythroblastosis virus E26 oncogene homolog	Antibody-Producing Cells Blood Cells Bone Marrow Cells Breast Central Nervous System Endocrine System Germ Cells Hematopoietic System Immune System Leukocytes Myeloid Cells Nervous System Phagocytes Prostate Spinal Cord Testis Urogenital System	0.93	13	33	23	+	1	0.944	0.014	0		tcaatgcaGGAAaacagacaa
cpt1alpha1b	cpt1alpha1b			V$FKHD	Fork head domain factors	V$ILF1.01	Winged-helix transcription factor IL-2 enhancer binding factor (ILF), forkhead box K2 (FOXK2)	Blood Cells Brain Breast Cartilage Central Nervous System Connective Tissue Ear Endocrine System Eye Immune System Islets of Langerhans Leukocytes Liver Lung Lymphocytes Muscle, Skeletal Muscles Nervous System Ovary Pancreas Pituitary Gland Prostate Testis Thymus Gland Thyroid Gland Urogenital System	0.98	17	33	25	+	1	1	0.02	0		tgcaggaaAACAgacaa
cpt1alpha1b	cpt1alpha1b			V$BPTF	Bromodomain and PHD domain transcription factors	V$FAC1.01	Fetal Alz-50 clone 1 (FAC1)	Brain Central Nervous System Nervous System Neurons	0.96	27	37	32	+	1	0.985	0.025	0		cagacAACAca
cpt1alpha1b	cpt1alpha1b			V$FKHD	Fork head domain factors	V$ILF1.01	Winged-helix transcription factor IL-2 enhancer binding factor (ILF), forkhead box K2 (FOXK2)	Blood Cells Brain Breast Cartilage Central Nervous System Connective Tissue Ear Endocrine System Eye Immune System Islets of Langerhans Leukocytes Liver Lung Lymphocytes Muscle, Skeletal Muscles Nervous System Ovary Pancreas Pituitary Gland Prostate Testis Thymus Gland Thyroid Gland Urogenital System	0.98	24	40	32	+	1	0.99	0.01	0		aaacagacAACAcaatg
cpt1alpha1b	cpt1alpha1b			V$SORY	SOX/SRY-sex/testis determinig and related HMG box factors	V$SOX9.02	SRY (sex-determining region Y) box 9	Bone and Bones Cartilage Connective Tissue Embryonic Structures Endocrine System Leydig Cells Nervous System Neuroglia Skeleton Testis Thyroid Gland Urogenital System	0.94	30	52	41	+	1	0.945	0.005	0		acaacACAAtgaatcgcaaacac
cpt1alpha1b	cpt1alpha1b			V$FKHD	Fork head domain factors	V$HNF3.01	Hepatocyte nuclear factor 3 (alpha, beta) (FOXA1, FOXA2)	Blood Cells Brain Breast Cartilage Central Nervous System Connective Tissue Ear Endocrine System Eye Immune System Islets of Langerhans Leukocytes Liver Lung Lymphocytes Muscle, Skeletal Muscles Nervous System Ovary Pancreas Pituitary Gland Prostate Testis Thymus Gland Thyroid Gland Urogenital System	0.98	40	56	48	+	1	0.995	0.015	0		gaatcgcAAACaccttt
cpt1alpha1b	cpt1alpha1b			V$SORY	SOX/SRY-sex/testis determinig and related HMG box factors	V$SOX21.03	SRY (sex determining region Y)-box 21, dimeric binding sites	Bone and Bones Cartilage Connective Tissue Embryonic Structures Endocrine System Leydig Cells Nervous System Neuroglia Skeleton Testis Thyroid Gland Urogenital System	0.75	37	59	48	+	1	0.802	0.052	0		aatGAATcgcaaacacctttgaa
cpt1alpha1b	cpt1alpha1b			V$BRAC	Brachyury gene, mesoderm developmental factor	V$EOMES.02	Eomesodermin, TBR-2 (secondary DNA binding preference)	Blood Cells Brain Breast Cardiovascular System Central Nervous System Ear Embryonic Structures Endocrine System Heart Immune System Leukocytes Lymphocytes Muscles Myocardium Nervous System Parathyroid Glands Pituitary Gland	0.88	35	63	49	-	1	0.89	0.01	0		tatattcaaaGGTGtttgcgattcattgt
cpt1alpha1b	cpt1alpha1b			V$BARB	Barbiturate-inducible element box from pro+eukaryotic genes	V$BARBIE.01	Barbiturate-inducible element		0.88	46	60	53	-	1	0.915	0.035	0		attcAAAGgtgtttg
cpt1alpha1b	cpt1alpha1b			V$KLFS	Krueppel like transcription factors	V$GKLF.02	Gut-enriched Krueppel-like factor	Blood Cells Bone Marrow Cells Embryonic Structures Erythrocytes Hematopoietic System	0.96	46	64	55	-	1	0.984	0.024	0		ctatattcAAAGgtgtttg
cpt1alpha1b	cpt1alpha1b			V$NR2F	Nuclear receptor subfamily 2 factors	V$NR2F6.01	ERBA-related gene-2, homodimer DR1 binding site	Adrenal Glands Digestive System Endocrine System Eye Islets of Langerhans Liver Nervous System Neurons Pancreas Testis Urogenital System	0.76	43	67	55	-	1	0.761	0.001	0		gggctatattcaAAGGtgtttgcga
cpt1alpha1b	cpt1alpha1b			V$LEFF	LEF1/TCF	V$LEF1.02	TCF/LEF-1, involved in the Wnt signal transduction pathway	Digestive System Embryonic Structures Endocrine System Islets of Langerhans Pancreas	0.94	48	64	56	-	1	0.96	0.02	0		ctatattCAAAggtgtt
cpt1alpha1b	cpt1alpha1b			V$CHRF	Cell cycle regulators: Cell cycle homology element	V$CHR.01	Cell cycle gene homology region (CDE/CHR tandem elements regulate cell cycle dependent repression)		0.92	51	63	57	+	1	0.926	0.006	0		acctTTGAatata
cpt1alpha1b	cpt1alpha1b			V$OCT1	Octamer binding protein	V$POU3F3.01	POU class 3 homeobox 3 (POU3F3), OTF8	Antibody-Producing Cells Blood Cells Immune System Kidney Leukocytes Lymphocytes Urogenital System	0.81	67	81	74	+	1	0.81	0	0		ctactGCATacaaat
cpt1alpha1b	cpt1alpha1b			V$OCT1	Octamer binding protein	V$OCT1.02	Octamer-binding factor 1	Antibody-Producing Cells Blood Cells Immune System Kidney Leukocytes Lymphocytes Urogenital System	0.85	71	85	78	+	0.75	0.852	0.002	0		tgcATACaaatccga
cpt1alpha1b	cpt1alpha1b			V$SORY	SOX/SRY-sex/testis determinig and related HMG box factors	V$SOX1.04	SRY (sex determining region Y)-box 1, dimeric binding sites	Bone and Bones Cartilage Connective Tissue Embryonic Structures Endocrine System Leydig Cells Nervous System Neuroglia Skeleton Testis Thyroid Gland Urogenital System	0.79	82	104	93	-	1	0.8	0.01	0		tgtGAATaacaactctagatcgg
cpt1alpha1b	cpt1alpha1b			V$SORY	SOX/SRY-sex/testis determinig and related HMG box factors	V$SOX1.04	SRY (sex determining region Y)-box 1, dimeric binding sites	Bone and Bones Cartilage Connective Tissue Embryonic Structures Endocrine System Leydig Cells Nervous System Neuroglia Skeleton Testis Thyroid Gland Urogenital System	0.79	87	109	98	+	0.75	0.803	0.013	0		ctaGAGTtgttattcacatgtgc
cpt1alpha1b	cpt1alpha1b			V$OCT1	Octamer binding protein	V$OCT1.05	Octamer-binding factor 1	Antibody-Producing Cells Blood Cells Immune System Kidney Leukocytes Lymphocytes Urogenital System	0.89	94	108	101	-	1	0.932	0.042	0		caCATGtgaataaca
cpt1alpha1b	cpt1alpha1b			V$IRXF	Iroquois homeobox transcription factors	V$IRX5.01	Iroquois homeobox 5	Blood Cells Brain Cardiovascular System Central Nervous System Embryonic Structures Endocrine System Heart Immune System Leukocytes Lymphocytes Muscles Myocardium Nervous System Neurons	0.86	98	110	104	-	1	0.895	0.035	0		cgcaCATGtgaat
cpt1alpha1b	cpt1alpha1b			V$MITF	Microphthalmia transcription factor	V$MIT.01	MIT (Microphthalmia transcription factor) and TFE3	Embryonic Structures Eye Integumentary System Kidney Myeloid Cells Urogenital System	0.92	97	111	104	-	1	0.938	0.018	0		acgcaCATGtgaata
cpt1alpha1b	cpt1alpha1b			V$HESF	Vertebrate homologues of enhancer of split complex	V$DEC2.01	Basic helix-loop-helix protein known as Dec2, Sharp1 or BHLHE41	Cardiovascular System Ear Embryonic Structures Endocrine System Germ Cells Heart Muscles Myocardium Nervous System Neurons Ovary Urogenital System	0.96	98	112	105	-	0.903	0.966	0.006	0		aacgcaCATGtgaat
cpt1alpha1b	cpt1alpha1b			V$IRXF	Iroquois homeobox transcription factors	V$IRX5.01	Iroquois homeobox 5	Blood Cells Brain Cardiovascular System Central Nervous System Embryonic Structures Endocrine System Heart Immune System Leukocytes Lymphocytes Muscles Myocardium Nervous System Neurons	0.86	99	111	105	+	1	0.892	0.032	0		ttcaCATGtgcgt
cpt1alpha1b	cpt1alpha1b			O$MTEN	Core promoter motif ten elements	O$DMTE.01	Drosophila motif ten element		0.77	99	119	109	-	0.938	0.793	0.023	0		gtaaacaAACGcacatgtgaa
cpt1alpha1b	cpt1alpha1b			V$SORY	SOX/SRY-sex/testis determinig and related HMG box factors	V$SOX3.01	SRY-box containing gene 3	Bone and Bones Cartilage Connective Tissue Embryonic Structures Endocrine System Leydig Cells Nervous System Neuroglia Skeleton Testis Thyroid Gland Urogenital System	0.94	98	120	109	-	1	0.952	0.012	0		agtaaaCAAAcgcacatgtgaat
cpt1alpha1b	cpt1alpha1b			V$GZF1	GDNF-inducible zinc finger gene 1	V$GZF1.01	GDNF-inducible zinc finger protein 1 (ZNF336)		0.73	107	119	113	+	1	0.766	0.036	0		TGCGtttgtttac
cpt1alpha1b	cpt1alpha1b			V$FKHD	Fork head domain factors	V$FOXA1.01	Forkhead box protein A1, hepatocyte nuclear factor 3-alpha (HNF-3-alpha)	Blood Cells Brain Breast Cartilage Central Nervous System Connective Tissue Ear Endocrine System Eye Immune System Islets of Langerhans Leukocytes Liver Lung Lymphocytes Muscle, Skeletal Muscles Nervous System Ovary Pancreas Pituitary Gland Prostate Testis Thymus Gland Thyroid Gland Urogenital System	0.92	108	124	116	-	1	1	0.08	0		actaagtaAACAaacgc
cpt1alpha1b	cpt1alpha1b			V$NKXH	NKX homeodomain factors	V$NKX31.01	Prostate-specific homeodomain protein NKX3.1	Cardiovascular System Central Nervous System Digestive System Embryonic Structures Endocrine System Heart Islets of Langerhans Lung Muscles Myocardium Nervous System Pancreas Prostate Respiratory System Spinal Cord Thyroid Gland Urogenital System	0.84	109	127	118	-	1	0.918	0.078	0		ctcactAAGTaaacaaacg
cpt1alpha1b	cpt1alpha1b			V$RXRF	RXR heterodimer binding sites	V$VDR_RXR.04	Bipartite binding site of VDR/RXR heterodimers, DR3 sites	Bone and Bones Brain Central Nervous System Connective Tissue Digestive System Ear Endocrine System Integumentary System Liver Nervous System Parathyroid Glands Pituitary Gland Skeleton Thyroid Gland	0.79	111	135	123	-	0.821	0.809	0.019	0		tcacataGCTCactaagtaaacaaa
cpt1alpha1b	cpt1alpha1b			V$BRN5	Brn-5 POU domain factors	V$POU6F2.01	Retina-derived POU-domain factor-1, dimeric binding site	Brain Central Nervous System Nervous System	0.76	113	135	124	-	0.81	0.769	0.009	0		tcacatagctcACTAagtaaaca
cpt1alpha1b	cpt1alpha1b			V$ZF10	C2H2 zinc finger transcription factors 10	V$PRDM14.01	PR domain zinc finger protein 14	Embryonic Structures Germ Cells	0.85	117	131	124	+	1	0.869	0.019	0		tacTTAGtgagctat
cpt1alpha1b	cpt1alpha1b			V$RXRF	RXR heterodimer binding sites	V$VDR_RXR.04	Bipartite binding site of VDR/RXR heterodimers, DR3 sites	Bone and Bones Brain Central Nervous System Connective Tissue Digestive System Ear Endocrine System Integumentary System Liver Nervous System Parathyroid Glands Pituitary Gland Skeleton Thyroid Gland	0.79	120	144	132	-	0.821	0.804	0.014	0		tcactaaGCTCacatagctcactaa
cpt1alpha1b	cpt1alpha1b			V$AP1R	MAF and AP1 related factors	V$VMAF.01	v-Maf	Antibody-Producing Cells Blood Cells Blood Platelets Bone Marrow Cells Digestive System Ear Endocrine System Eye Hematopoietic System Immune System Islets of Langerhans Liver Pancreas	0.82	130	152	141	+	0.777	0.826	0.006	0		atgtgagcttaGTGAgctaaccc
cpt1alpha1b	cpt1alpha1b			V$RXRF	RXR heterodimer binding sites	V$VDR_RXR.04	Bipartite binding site of VDR/RXR heterodimers, DR3 sites	Bone and Bones Brain Central Nervous System Connective Tissue Digestive System Ear Endocrine System Integumentary System Liver Nervous System Parathyroid Glands Pituitary Gland Skeleton Thyroid Gland	0.79	129	153	141	-	0.821	0.866	0.076	0		tgggttaGCTCactaagctcacata
cpt1alpha1b	cpt1alpha1b			V$ZF10	C2H2 zinc finger transcription factors 10	V$PRDM14.01	PR domain zinc finger protein 14	Embryonic Structures Germ Cells	0.85	135	149	142	+	1	0.877	0.027	0		agcTTAGtgagctaa
cpt1alpha1b	cpt1alpha1b			V$GREF	Glucocorticoid responsive and related elements	V$ARE.03	Androgene receptor binding site, IR3 sites	Breast Endocrine System Leydig Cells Ovary Prostate Testis Urogenital System	0.87	144	162	153	+	0.853	0.898	0.028	0		agctaacccagtGTACtgt
cpt1alpha1b	cpt1alpha1b			V$GREF	Glucocorticoid responsive and related elements	V$GRE.02	Glucocorticoid receptor, IR3 sites	Breast Endocrine System Leydig Cells Ovary Prostate Testis Urogenital System	0.82	144	162	153	-	0.911	0.881	0.061	0		acaGTACactgggttagct
cpt1alpha1b	cpt1alpha1b			V$SORY	SOX/SRY-sex/testis determinig and related HMG box factors	V$SOX21.02	SRY (sex determining region Y)-box 21, dimeric binding sites	Bone and Bones Cartilage Connective Tissue Embryonic Structures Endocrine System Leydig Cells Nervous System Neuroglia Skeleton Testis Thyroid Gland Urogenital System	0.72	142	164	153	-	0.75	0.723	0.003	0		taaCAGTacactgggttagctca
cpt1alpha1b	cpt1alpha1b			V$SORY	SOX/SRY-sex/testis determinig and related HMG box factors	V$SOX8.02	SRY (sex determining region Y)-box 8, dimeric binding sites	Bone and Bones Cartilage Connective Tissue Embryonic Structures Endocrine System Leydig Cells Nervous System Neuroglia Skeleton Testis Thyroid Gland Urogenital System	0.74	148	170	159	-	0.75	0.761	0.021	0		catAAATaacagtacactgggtt
cpt1alpha1b	cpt1alpha1b			V$OVOL	OVO homolog-like transcription factors	V$OVOL1.01	Zinc finger transcription factor OVO homolog-like 1		0.8	155	169	162	+	1	0.845	0.045	0		tgtactGTTAtttat
cpt1alpha1b	cpt1alpha1b			V$MYBL	Cellular and viral myb-like transcriptional regulators	V$VMYB.01	v-Myb	Blood Cells Bone Marrow Cells Erythrocytes Hematopoietic System Immune System Leukocytes	0.88	153	173	163	-	0.817	0.91	0.03	0		ggacataaatAACAgtacact
cpt1alpha1b	cpt1alpha1b			V$HMTB	Human muscle-specific Mt binding site	V$MTBF.01	Muscle-specific Mt binding site		0.9	160	168	164	+	1	0.902	0.002	0		tgttATTTa
cpt1alpha1b	cpt1alpha1b			V$BRN5	Brn-5 POU domain factors	V$BRN5.01	Brn-5, POU-VI protein class (also known as emb and CNS-1)	Brain Central Nervous System Nervous System	0.74	154	176	165	-	1	0.763	0.023	0		catggaCATAaataacagtacac
cpt1alpha1b	cpt1alpha1b			V$SAL1	Spalt-like transcription factor 1	V$SALL1.01	Spalt-like transcription factor 1	Ear Embryonic Structures Kidney Urogenital System	0.96	159	171	165	-	1	0.976	0.016	0		acATAAataacag
cpt1alpha1b	cpt1alpha1b			V$SORY	SOX/SRY-sex/testis determinig and related HMG box factors	V$HMGA.01	HMGA family of architectural transcription factors (HMGA1, HMGA2)	Bone and Bones Cartilage Connective Tissue Embryonic Structures Endocrine System Leydig Cells Nervous System Neuroglia Skeleton Testis Thyroid Gland Urogenital System	0.88	154	176	165	-	0.875	0.886	0.006	0		catggacataAATAacagtacac
cpt1alpha1b	cpt1alpha1b			V$FKHD	Fork head domain factors	V$FREAC7.01	Fork head related activator-7 (FOXL1)	Blood Cells Brain Breast Cartilage Central Nervous System Connective Tissue Ear Endocrine System Eye Immune System Islets of Langerhans Leukocytes Liver Lung Lymphocytes Muscle, Skeletal Muscles Nervous System Ovary Pancreas Pituitary Gland Prostate Testis Thymus Gland Thyroid Gland Urogenital System	0.96	158	174	166	-	1	0.97	0.01	0		tggacaTAAAtaacagt
cpt1alpha1b	cpt1alpha1b			V$HOXC	HOX - PBX complexes	V$HOXC9.02	Member of the vertebrate HOX - cluster of homeobox factors	Bone Marrow Cells Bone and Bones Brain Central Nervous System Connective Tissue Ear Embryonic Structures Hematopoietic System Immune System Lung Nervous System Phagocytes Respiratory System Skeleton Spinal Cord Thymus Gland	0.91	158	174	166	+	1	0.924	0.014	0		actgttaTTTAtgtcca
cpt1alpha1b	cpt1alpha1b			V$CDXF	Vertebrate caudal related homeodomain protein	V$CDX2.02	Caudal type homeobox transcription factor 2	Digestive System Embryonic Structures	0.85	158	176	167	+	1	0.888	0.038	0		actgttatTTATgtccatg
cpt1alpha1b	cpt1alpha1b			O$VTBP	Vertebrate TATA binding protein factor	O$ATATA.01	Avian C-type LTR TATA box		0.78	160	176	168	+	0.75	0.825	0.045	0		tgttattTATGtccatg
cpt1alpha1b	cpt1alpha1b			V$ABDB	Abdominal-B type homeodomain transcription factors	V$HOXB9.01	Abd-B-like homeodomain protein Hoxb-9	Bone Marrow Cells Bone and Bones Central Nervous System Connective Tissue Embryonic Structures Hematopoietic System Integumentary System Nervous System Prostate Skeleton Spinal Cord Urogenital System	0.88	160	176	168	-	1	0.889	0.009	0		catggacaTAAAtaaca
cpt1alpha1b	cpt1alpha1b			V$HNF1	Hepatic Nuclear Factor 1	V$HNF1.03	Hepatic nuclear factor 1	Digestive System Endocrine System Islets of Langerhans Kidney Liver Pancreas Urogenital System	0.8	160	176	168	+	1	0.837	0.037	0		tGTTAtttatgtccatg
cpt1alpha1b	cpt1alpha1b			V$PDX1	Pancreatic and intestinal homeodomain transcription factor	V$PDX1.01	Pdx1 (IDX1/IPF1) pancreatic and intestinal homeodomain TF	Digestive System Endocrine System Islets of Langerhans Pancreas	0.74	166	184	175	+	0.783	0.743	0.003	0		ttatgtccaTGATgacgaa
cpt1alpha1b	cpt1alpha1b			V$CREB	cAMP-responsive element binding proteins	V$CREB.02	cAMP-responsive element binding protein	Brain Central Nervous System Endocrine System Nervous System Pineal Gland	0.89	169	189	179	+	1	0.936	0.046	0		tgtccatgaTGACgaatttat
cpt1alpha1b	cpt1alpha1b			V$RORA	v-ERB and RAR-related orphan receptor alpha	V$RORGAMMA.01	RAR-related orphan receptor gamma	Blood Cells Brain Central Nervous System Endocrine System Immune System Leukocytes Lymphocytes Nervous System Pineal Gland	0.8	167	191	179	-	0.75	0.808	0.008	0		agataaattCGTCatcatggacata
cpt1alpha1b	cpt1alpha1b			V$CREB	cAMP-responsive element binding proteins	V$BATF3.01	Basic leucine zipper transcription factor, ATF-like 3	Brain Central Nervous System Endocrine System Nervous System Pineal Gland	0.79	172	192	182	+	1	0.793	0.003	0		ccatGATGacgaatttatcta
cpt1alpha1b	cpt1alpha1b			V$HOXH	HOX - MEIS1 heterodimers	V$MEIS1B_HOXA9.01	Meis1b and Hoxa9 form heterodimeric binding complexes on target DNA	Bone Marrow Cells Bone and Bones Central Nervous System Connective Tissue Embryonic Structures Hematopoietic System Integumentary System Nervous System Neurons Prostate Skeleton Spinal Cord Urogenital System	0.78	178	192	185	+	1	0.827	0.047	0		TGACgaatttatcta
cpt1alpha1b	cpt1alpha1b			V$GATA	GATA binding factors	V$GATA4.01	GATA binding protein 4	Blood Cells Bone Marrow Cells Bone and Bones Cardiovascular System Connective Tissue Embryonic Structures Erythrocytes Heart Hematopoietic System Immune System Leukocytes Lymphocytes Muscles Myocardium Skeleton	0.92	182	194	188	-	1	0.954	0.034	0		cataGATAaattc
cpt1alpha1b	cpt1alpha1b			V$PIT1	GHF-1 pituitary specific pou domain transcription factor	V$PIT1.01	Pit1, GHF-1 pituitary specific pou domain transcription factor	Brain Central Nervous System Endocrine System Nervous System Pituitary Gland	0.92	181	195	188	+	1	0.921	0.001	0		cgaatTTATctatgt
cpt1alpha1b	cpt1alpha1b			V$PAX2	PAX-2 binding sites	V$PAX2.01	Zebrafish PAX2 paired domain protein	Ear Embryonic Structures Kidney Urogenital System	0.78	180	202	191	+	1	0.818	0.038	0		acgaatttatctatgtcAAACtg
cpt1alpha1b	cpt1alpha1b			V$TALE	TALE homeodomain class recognizing TG motifs	V$TGIF.01	TG-interacting factor belonging to TALE class of homeodomain factors	Bone Marrow Cells Embryonic Structures Hematopoietic System Nervous System Neurons	1	185	201	193	+	1	1	0	0		tttatctatGTCAaact
cpt1alpha1b	cpt1alpha1b			V$ZF14	C2H2 zinc finger transcription factors 14	V$ZNF232.01	Zinc finger protein 232 (ZSCAN11)		0.65	184	202	193	-	0.787	0.691	0.041	0		caGTTTgacatagataaat
cpt1alpha1b	cpt1alpha1b			V$CLOX	CLOX and CLOX homology (CDP) factors	V$CLOX.01	Cut-like homeodomain protein		0.81	183	205	194	+	0.807	0.86	0.05	0		aatttATCTatgtcaaactgcca
cpt1alpha1b	cpt1alpha1b			V$RORA	v-ERB and RAR-related orphan receptor alpha	V$RORA2.01	RAR-related orphan receptor alpha2	Blood Cells Brain Central Nervous System Endocrine System Immune System Leukocytes Lymphocytes Nervous System Pineal Gland	0.82	184	208	196	+	0.75	0.858	0.038	0		atttatctaTGTCaaactgccatgt
cpt1alpha1b	cpt1alpha1b			V$HOXH	HOX - MEIS1 heterodimers	V$MEIS1B_HOXA9.01	Meis1b and Hoxa9 form heterodimeric binding complexes on target DNA	Bone Marrow Cells Bone and Bones Central Nervous System Connective Tissue Embryonic Structures Hematopoietic System Integumentary System Nervous System Neurons Prostate Skeleton Spinal Cord Urogenital System	0.78	191	205	198	-	0.75	0.809	0.029	0		TGGCagtttgacata
cpt1alpha1b	cpt1alpha1b			V$MYBL	Cellular and viral myb-like transcriptional regulators	V$MYBL1.02	V-myb avian myeloblastosis viral oncogene homolog-like 1 (AMYB) (secondary DNA binding preference)	Blood Cells Bone Marrow Cells Erythrocytes Hematopoietic System Immune System Leukocytes	0.83	188	208	198	+	1	0.911	0.081	0		atctatgtcaAACTgccatgt
cpt1alpha1b	cpt1alpha1b			V$OCT1	Octamer binding protein	V$OCT1.05	Octamer-binding factor 1	Antibody-Producing Cells Blood Cells Immune System Kidney Leukocytes Lymphocytes Urogenital System	0.89	195	209	202	-	1	0.924	0.034	0		caCATGgcagtttga
cpt1alpha1b	cpt1alpha1b			V$EBOX	E-box binding factors	V$USF.04	Upstream stimulating factor 1/2	ubiquitous	0.9	198	214	206	-	0.915	0.937	0.037	0		tgtggCACAtggcagtt
cpt1alpha1b	cpt1alpha1b			V$HESF	Vertebrate homologues of enhancer of split complex	V$HES1.02	Drosophila hairy and enhancer of split homologue 1 (HES-1)	Cardiovascular System Ear Embryonic Structures Endocrine System Germ Cells Heart Muscles Myocardium Nervous System Neurons Ovary Urogenital System	0.87	199	213	206	-	0.75	0.877	0.007	0		gtggCACAtggcagt
cpt1alpha1b	cpt1alpha1b			V$MITF	Microphthalmia transcription factor	V$MIT.01	MIT (Microphthalmia transcription factor) and TFE3	Embryonic Structures Eye Integumentary System Kidney Myeloid Cells Urogenital System	0.92	199	213	206	+	1	0.934	0.014	0		actgcCATGtgccac
cpt1alpha1b	cpt1alpha1b			V$RUSH	SWI/SNF related nucleophosphoproteins with a RING finger DNA binding motif	V$SMARCA3.01	SWI/SNF related, matrix associated, actin dependent regulator of chromatin, subfamily a, member 3		0.96	201	211	206	+	1	0.961	0.001	0		tgCCATgtgcc
cpt1alpha1b	cpt1alpha1b			V$EBOX	E-box binding factors	V$MYCMAX.03	MYC-MAX binding sites	ubiquitous	0.91	199	215	207	+	0.877	0.953	0.043	0		actgccaTGTGccacac
cpt1alpha1b	cpt1alpha1b			V$HAND	Twist subfamily of class B bHLH transcription factors	V$SCX.01	Tendon-specific bHLH transcription factor scleraxis	Antibody-Producing Cells Antigen-Presenting Cells Blood Cells Bone Marrow Cells Bone and Bones Breast Cardiovascular System Connective Tissue Embryonic Structures Heart Hematopoietic System Immune System Integumentary System Leukocytes Lymphocytes Muscles Myocardium Skeleton Thymus Gland	0.91	197	217	207	+	1	0.912	0.002	0		aaactgccatgTGCCacactt
cpt1alpha1b	cpt1alpha1b			V$NKXH	NKX homeodomain factors	V$NKX31.04	NK3 homeobox 1	Cardiovascular System Central Nervous System Digestive System Embryonic Structures Endocrine System Heart Islets of Langerhans Lung Muscles Myocardium Nervous System Pancreas Prostate Respiratory System Spinal Cord Thyroid Gland Urogenital System	0.95	205	223	214	-	1	0.952	0.002	0		gacggtaAGTGtggcacat
cpt1alpha1b	cpt1alpha1b			V$HOMF	Homeodomain transcription factors	V$TLX1.01	T-cell leukemia homeobox 1	Blood Cells Bone Marrow Cells Bone and Bones Cardiovascular System Cartilage Central Nervous System Connective Tissue Digestive System Ear Embryonic Structures Endocrine System Germ Cells Heart Hematopoietic System Immune System Islets of Langerhans Leukocytes Liver Lymphocytes Muscles Nervous System Ovary Pancreas Skeleton Spinal Cord Thyroid Gland Urogenital System	0.84	210	228	219	-	1	0.925	0.085	0		caaaagaCGGTaagtgtgg
cpt1alpha1b	cpt1alpha1b			V$SORY	SOX/SRY-sex/testis determinig and related HMG box factors	V$SOX8.01	SRY (sex determining region Y)-box 8, dimeric binding sites	Bone and Bones Cartilage Connective Tissue Embryonic Structures Endocrine System Leydig Cells Nervous System Neuroglia Skeleton Testis Thyroid Gland Urogenital System	0.66	210	232	221	+	0.75	0.707	0.047	0		ccACACttaccgtcttttgatga
cpt1alpha1b	cpt1alpha1b			V$LEFF	LEF1/TCF	V$TCF7L1.01	HMG box transcription factor Tcf7l1 (TCF3)	Digestive System Embryonic Structures Endocrine System Islets of Langerhans Pancreas	0.86	219	235	227	-	1	0.895	0.035	0		taatcatCAAAagacgg
cpt1alpha1b	cpt1alpha1b			V$ATBF	AT-binding transcription factor	V$ATBF1.01	AT-binding transcription factor 1	Brain Central Nervous System Nervous System	0.79	225	241	233	+	0.783	0.791	0.001	0		tttgatgattACTTatt
cpt1alpha1b	cpt1alpha1b			V$FKHD	Fork head domain factors	V$FREAC4.01	Fork head related activator-4 (FOXD1)	Blood Cells Brain Breast Cartilage Central Nervous System Connective Tissue Ear Endocrine System Eye Immune System Islets of Langerhans Leukocytes Liver Lung Lymphocytes Muscle, Skeletal Muscles Nervous System Ovary Pancreas Pituitary Gland Prostate Testis Thymus Gland Thyroid Gland Urogenital System	0.78	225	241	233	-	0.75	0.786	0.006	0		aataagtaATCAtcaaa
cpt1alpha1b	cpt1alpha1b			V$HOXF	Paralog hox genes 1-8 from the four hox clusters A, B, C, D	V$HOXC8.01	Homeobox C8 / Hox-3alpha	Antibody-Producing Cells Blood Cells Bone Marrow Cells Bone and Bones Connective Tissue Ear Embryonic Structures Germ Cells Granulocytes Hematopoietic System Immune System Leukocytes Myeloid Cells Phagocytes Skeleton Thymus Gland Urogenital System	0.85	225	243	234	+	1	0.854	0.004	0		tttgatgATTActtattct
cpt1alpha1b	cpt1alpha1b			V$SORY	SOX/SRY-sex/testis determinig and related HMG box factors	V$SOX1.04	SRY (sex determining region Y)-box 1, dimeric binding sites	Bone and Bones Cartilage Connective Tissue Embryonic Structures Endocrine System Leydig Cells Nervous System Neuroglia Skeleton Testis Thyroid Gland Urogenital System	0.79	223	245	234	-	1	0.805	0.015	0		ggaGAATaagtaatcatcaaaag
cpt1alpha1b	cpt1alpha1b			V$NKXH	NKX homeodomain factors	V$NKX31.01	Prostate-specific homeodomain protein NKX3.1	Cardiovascular System Central Nervous System Digestive System Embryonic Structures Endocrine System Heart Islets of Langerhans Lung Muscles Myocardium Nervous System Pancreas Prostate Respiratory System Spinal Cord Thyroid Gland Urogenital System	0.84	226	244	235	-	1	0.937	0.097	0		gagaatAAGTaatcatcaa
cpt1alpha1b	cpt1alpha1b			V$BRN5	Brn-5 POU domain factors	V$BRN5.01	Brn-5, POU-VI protein class (also known as emb and CNS-1)	Brain Central Nervous System Nervous System	0.74	225	247	236	-	0.75	0.786	0.046	0		caggagAATAagtaatcatcaaa
cpt1alpha1b	cpt1alpha1b			V$BRNF	Brn POU domain factors	V$BRN3.01	Brn-3, POU-IV protein class	Brain Central Nervous System Digestive System Ear Embryonic Structures Endocrine System Eye Islets of Langerhans Nervous System Neuroglia Neurons Pancreas	0.78	227	245	236	+	0.75	0.826	0.046	0		tgatgattaCTTAttctcc
cpt1alpha1b	cpt1alpha1b			V$CREB	cAMP-responsive element binding proteins	V$E4BP4.01	E4BP4, bZIP domain, transcriptional repressor	Brain Central Nervous System Endocrine System Nervous System Pineal Gland	0.8	226	246	236	-	1	0.814	0.014	0		aggagaataaGTAAtcatcaa
cpt1alpha1b	cpt1alpha1b			V$RUSH	SWI/SNF related nucleophosphoproteins with a RING finger DNA binding motif	V$SMARCA3.02	SWI/SNF related, matrix associated, actin dependent regulator of chromatin, subfamily a, member 3		0.98	231	241	236	+	1	0.986	0.006	0		gattACTTatt
cpt1alpha1b	cpt1alpha1b			V$HNF1	Hepatic Nuclear Factor 1	V$HNF1.03	Hepatic nuclear factor 1	Digestive System Endocrine System Islets of Langerhans Kidney Liver Pancreas Urogenital System	0.8	231	247	239	+	0.784	0.841	0.041	0		gATTActtattctcctg
cpt1alpha1b	cpt1alpha1b			V$SORY	SOX/SRY-sex/testis determinig and related HMG box factors	V$SOX1.04	SRY (sex determining region Y)-box 1, dimeric binding sites	Bone and Bones Cartilage Connective Tissue Embryonic Structures Endocrine System Leydig Cells Nervous System Neuroglia Skeleton Testis Thyroid Gland Urogenital System	0.79	228	250	239	+	0.75	0.804	0.014	0		gatGATTacttattctcctggcc
cpt1alpha1b	cpt1alpha1b			V$SNAP	snRNA-activating protein complex	V$PSE.01	Proximal sequence element (PSE) of RNA polymerase II-transcribed snRNA genes		0.75	234	252	243	-	0.774	0.762	0.012	0		cTGGCcaggagaataagta
cpt1alpha1b	cpt1alpha1b			V$P53F	p53 tumor suppressor	V$P53.01	Tumor suppressor p53	ubiquitous	0.73	239	263	251	+	0.8	0.741	0.011	0		attctCCTGgccagacctgtaaacg
cpt1alpha1b	cpt1alpha1b			V$SMAD	Vertebrate SMAD family of transcription factors	V$SMAD3.01	Smad3 transcription factor involved in TGF-beta signaling	Embryonic Structures Kidney Urogenital System	0.99	247	257	252	-	1	0.991	0.001	0		cagGTCTggcc
cpt1alpha1b	cpt1alpha1b			V$NR2F	Nuclear receptor subfamily 2 factors	V$COUP.01	Chicken ovalbumin upstream promoter 1 (COUP-TFI) and chicken ovalbumin upstream promoter 2 (COUP-TFII), DR1 sites	Adrenal Glands Digestive System Endocrine System Eye Islets of Langerhans Liver Nervous System Neurons Pancreas Testis Urogenital System	0.82	245	269	257	-	1	0.841	0.021	0		tgatcacgtttacAGGTctggccag
cpt1alpha1b	cpt1alpha1b			V$DUXF	Double homeobox factors	V$DUX4.01	Double homeobox protein 4	Muscle, Skeletal Muscles	0.73	257	271	264	-	0.75	0.757	0.027	0		tgtGATCacgtttac
cpt1alpha1b	cpt1alpha1b			V$CLOX	CLOX and CLOX homology (CDP) factors	V$CPHX.01	Cytoplasmic polyadenylated homeobox		0.84	254	276	265	-	0.754	0.863	0.023	0		gtTAATgtgatcacgtttacagg
cpt1alpha1b	cpt1alpha1b			V$DUXF	Double homeobox factors	V$DUX4.01	Double homeobox protein 4	Muscle, Skeletal Muscles	0.73	262	276	269	+	0.75	0.804	0.074	0		cgtGATCacattaac
cpt1alpha1b	cpt1alpha1b			V$BRN5	Brn-5 POU domain factors	V$BRN5.04	POU class 6 homeobox 1 (POU6F1)	Brain Central Nervous System Nervous System	0.83	260	282	271	+	1	0.834	0.004	0		aacgtgatcacATTAactgtaca
cpt1alpha1b	cpt1alpha1b			V$HOXF	Paralog hox genes 1-8 from the four hox clusters A, B, C, D	V$NANOG.01	Homeobox transcription factor Nanog	Antibody-Producing Cells Blood Cells Bone Marrow Cells Bone and Bones Connective Tissue Ear Embryonic Structures Germ Cells Granulocytes Hematopoietic System Immune System Leukocytes Myeloid Cells Phagocytes Skeleton Thymus Gland Urogenital System	0.94	262	280	271	-	1	0.944	0.004	0		tacagttAATGtgatcacg
cpt1alpha1b	cpt1alpha1b			V$CLOX	CLOX and CLOX homology (CDP) factors	V$CPHX.01	Cytoplasmic polyadenylated homeobox		0.84	262	284	273	+	1	0.84	0	0		cgTGATcacattaactgtacagt
cpt1alpha1b	cpt1alpha1b			V$MYBL	Cellular and viral myb-like transcriptional regulators	V$CMYB.02	c-Myb, important in hematopoesis, cellular equivalent to avian myoblastosis virus oncogene v-myb	Blood Cells Bone Marrow Cells Erythrocytes Hematopoietic System Immune System Leukocytes	0.96	264	284	274	+	1	0.974	0.014	0		tgatcacatTAACtgtacagt
cpt1alpha1b	cpt1alpha1b			V$HNF1	Hepatic Nuclear Factor 1	V$HNF1.04	Hepatocyte nuclear factor 1 alpha (Tcf-1)	Digestive System Endocrine System Islets of Langerhans Kidney Liver Pancreas Urogenital System	0.84	268	284	276	-	1	0.856	0.016	0		actgtacaGTTAatgtg
cpt1alpha1b	cpt1alpha1b			V$LHXF	Lim homeodomain factors	V$LHX3.02	LIM-homeodomain transcription factor LHX3	Brain Cardiovascular System Central Nervous System Digestive System Embryonic Structures Endocrine System Eye Heart Islets of Langerhans Kidney Muscles Myocardium Nervous System Neurons Ovary Pancreas Pituitary Gland Spinal Cord Testis Urogenital System	0.82	265	287	276	-	1	0.851	0.031	0		ccgactgtacagtTAATgtgatc
cpt1alpha1b	cpt1alpha1b			V$PLZF	C2H2 zinc finger protein PLZF	V$PLZF.02	Promyelocytic leukemia zink finger (TF with nine Krueppel-like zink fingers)	Blood Cells Bone Marrow Cells Endocrine System Germ Cells Hematopoietic System Immune System Leukocytes Lymphocytes Testis Thymus Gland Urogenital System	0.87	269	283	276	-	1	0.899	0.029	0		ctgTACAgttaatgt
cpt1alpha1b	cpt1alpha1b			V$PLZF	C2H2 zinc finger protein PLZF	V$PLZF.01	Promyelocytic leukemia zink finger (TF with nine Krueppel-like zink fingers)	Blood Cells Bone Marrow Cells Endocrine System Germ Cells Hematopoietic System Immune System Leukocytes Lymphocytes Testis Thymus Gland Urogenital System	0.86	276	290	283	+	1	0.88	0.02	0		ctgTACAgtcggaca
cpt1alpha1b	cpt1alpha1b			V$SORY	SOX/SRY-sex/testis determinig and related HMG box factors	V$SOX3.04	SRY-box containing gene 3, dimeric binding sites	Bone and Bones Cartilage Connective Tissue Embryonic Structures Endocrine System Leydig Cells Nervous System Neuroglia Skeleton Testis Thyroid Gland Urogenital System	0.71	283	305	294	-	0.75	0.723	0.013	0		attTAATcgaatgcatgtccgac
cpt1alpha1b	cpt1alpha1b			V$P53F	p53 tumor suppressor	V$P53.02	Tumor suppressor p53 (5' half site)	ubiquitous	0.91	283	307	295	-	1	0.911	0.001	0		ctatttaatcgaatgCATGtccgac
cpt1alpha1b	cpt1alpha1b			V$CART	Cart-1 (cartilage homeoprotein 1)	V$PHOX2.01	Phox2a (ARIX) and Phox2b	Adrenal Glands Bone and Bones Brain Cardiovascular System Central Nervous System Connective Tissue Digestive System Embryonic Structures Endocrine System Eye Heart Immune System Islets of Langerhans Muscle, Skeletal Muscles Myeloid Cells Nervous System Neurons Nose Pancreas Phagocytes Pituitary Gland Skeleton Spinal Cord	0.87	287	307	297	-	1	0.893	0.023	0		ctattTAATcgaatgcatgtc
cpt1alpha1b	cpt1alpha1b			V$HOMF	Homeodomain transcription factors	V$HMX3.03	H6 homeodomain HMX3/Nkx5.1 transcription factor	Blood Cells Bone Marrow Cells Bone and Bones Cardiovascular System Cartilage Central Nervous System Connective Tissue Digestive System Ear Embryonic Structures Endocrine System Germ Cells Heart Hematopoietic System Immune System Islets of Langerhans Leukocytes Liver Lymphocytes Muscles Nervous System Ovary Pancreas Skeleton Spinal Cord Thyroid Gland Urogenital System	0.82	291	309	300	-	1	0.836	0.016	0		tgctattTAATcgaatgca
cpt1alpha1b	cpt1alpha1b			V$NKX6	NK6 homeobox transcription factors	V$NKX61.02	NK6 homeobox 1	Central Nervous System Digestive System Embryonic Structures Endocrine System Islets of Langerhans Nervous System Pancreas Spinal Cord	0.85	293	307	300	-	1	0.909	0.059	0		ctatTTAAtcgaatg
cpt1alpha1b	cpt1alpha1b			V$SORY	SOX/SRY-sex/testis determinig and related HMG box factors	V$SOX3.04	SRY-box containing gene 3, dimeric binding sites	Bone and Bones Cartilage Connective Tissue Embryonic Structures Endocrine System Leydig Cells Nervous System Neuroglia Skeleton Testis Thyroid Gland Urogenital System	0.71	289	311	300	+	0.75	0.734	0.024	0		catGCATtcgattaaatagcacg
cpt1alpha1b	cpt1alpha1b			O$VTBP	Vertebrate TATA binding protein factor	O$ATATA.01	Avian C-type LTR TATA box		0.78	293	309	301	-	0.75	0.801	0.021	0		tgctattTAATcgaatg
cpt1alpha1b	cpt1alpha1b			V$CART	Cart-1 (cartilage homeoprotein 1)	V$ALX4.01	Aristaless-like homeobox 4	Adrenal Glands Bone and Bones Brain Cardiovascular System Central Nervous System Connective Tissue Digestive System Embryonic Structures Endocrine System Eye Heart Immune System Islets of Langerhans Muscle, Skeletal Muscles Myeloid Cells Nervous System Neurons Nose Pancreas Phagocytes Pituitary Gland Skeleton Spinal Cord	0.82	291	311	301	-	0.752	0.825	0.005	0		cgtgctATTTaatcgaatgca
cpt1alpha1b	cpt1alpha1b			V$HBOX	Homeobox transcription factors	V$EN1.01	Homeobox protein engrailed (en-1)	Brain Cardiovascular System Central Nervous System Digestive System Ear Embryonic Structures Endocrine System Eye Islets of Langerhans Muscle, Smooth Muscles Nervous System Neurons Pancreas Spinal Cord	0.77	294	312	303	-	1	0.82	0.05	0		tcgtgctaTTTAatcgaat
cpt1alpha1b	cpt1alpha1b			V$HNF1	Hepatic Nuclear Factor 1	V$TCF2.01	Hepatocyte nuclear factor 1 beta (HNF1B)	Digestive System Endocrine System Islets of Langerhans Kidney Liver Pancreas Urogenital System	0.79	296	312	304	-	0.756	0.79	0	0		tcgtgctaTTTAatcga
cpt1alpha1b	cpt1alpha1b			V$HOMF	Homeodomain transcription factors	V$HHEX.01	Hematopoietically expressed homeobox, proline-rich homeodomain protein	Blood Cells Bone Marrow Cells Bone and Bones Cardiovascular System Cartilage Central Nervous System Connective Tissue Digestive System Ear Embryonic Structures Endocrine System Germ Cells Heart Hematopoietic System Immune System Islets of Langerhans Leukocytes Liver Lymphocytes Muscles Nervous System Ovary Pancreas Skeleton Spinal Cord Thyroid Gland Urogenital System	0.95	295	313	304	-	1	0.962	0.012	0		atcgtgctattTAATcgaa
cpt1alpha1b	cpt1alpha1b			V$HMTB	Human muscle-specific Mt binding site	V$MTBF.01	Muscle-specific Mt binding site		0.9	301	309	305	-	1	0.933	0.033	0		tgctATTTa
cpt1alpha1b	cpt1alpha1b			V$EVI1	EVI1-myleoid transforming protein	V$MEL1.02	MEL1 (MDS1/EVI1-like gene 1) DNA-binding domain 2	Adipose Tissue Antibody-Producing Cells Blood Cells Bone Marrow Cells Brain Central Nervous System Connective Tissue Erythrocytes Hematopoietic System Immune System Nervous System Neurons Thymus Gland	0.99	304	320	312	+	1	0.996	0.006	0		atagcacGATGagtcct
cpt1alpha1b	cpt1alpha1b			V$GREF	Glucocorticoid responsive and related elements	V$ARE.03	Androgene receptor binding site, IR3 sites	Breast Endocrine System Leydig Cells Ovary Prostate Testis Urogenital System	0.87	304	322	313	+	0.875	0.873	0.003	0		atagcacgatgaGTCCtga
cpt1alpha1b	cpt1alpha1b			V$GREF	Glucocorticoid responsive and related elements	V$ARE.03	Androgene receptor binding site, IR3 sites	Breast Endocrine System Leydig Cells Ovary Prostate Testis Urogenital System	0.87	304	322	313	-	0.869	0.871	0.001	0		tcaggactcatcGTGCtat
cpt1alpha1b	cpt1alpha1b			V$AP1F	AP1, Activating protein 1	V$FOSL2.01	FOS-like antigen 2 (FRA2)	Antigen-Presenting Cells Brain Central Nervous System Endocrine System Immune System Nervous System Pineal Gland	0.85	310	322	316	+	1	0.858	0.008	0		cgatgAGTCctga
cpt1alpha1b	cpt1alpha1b			V$AP1R	MAF and AP1 related factors	V$BACH1.01	BTB/POZ-bZIP transcription factor BACH1 forms heterodimers with the small Maf protein family	Antibody-Producing Cells Blood Cells Blood Platelets Bone Marrow Cells Digestive System Ear Endocrine System Eye Hematopoietic System Immune System Islets of Langerhans Liver Pancreas	0.82	305	327	316	+	1	0.871	0.051	0		tagcacgaTGAGtcctgactatt
cpt1alpha1b	cpt1alpha1b			V$LHXF	Lim homeodomain factors	V$ISL1.01	Pancreatic and intestinal lim-homeodomain factor	Brain Cardiovascular System Central Nervous System Digestive System Embryonic Structures Endocrine System Eye Heart Islets of Langerhans Kidney Muscles Myocardium Nervous System Neurons Ovary Pancreas Pituitary Gland Spinal Cord Testis Urogenital System	0.82	315	337	326	-	1	0.831	0.011	0		ttgttaaagTAATagtcaggact
cpt1alpha1b	cpt1alpha1b			V$ZF14	C2H2 zinc finger transcription factors 14	V$ZNF232.01	Zinc finger protein 232 (ZSCAN11)		0.65	319	337	328	-	1	0.659	0.009	0		ttGTTAaagtaatagtcag
cpt1alpha1b	cpt1alpha1b			V$CREB	cAMP-responsive element binding proteins	V$E4BP4.01	E4BP4, bZIP domain, transcriptional repressor	Brain Central Nervous System Endocrine System Nervous System Pineal Gland	0.8	319	339	329	-	1	0.806	0.006	0		agttgttaaaGTAAtagtcag
cpt1alpha1b	cpt1alpha1b			V$PARF	PAR/bZIP family	V$TEF.01	Thyrotrophic embryonic factor	Brain Central Nervous System Digestive System Endocrine System Liver Muscles Nervous System	0.85	322	338	330	-	1	0.863	0.013	0		gttgttaaaGTAAtagt
cpt1alpha1b	cpt1alpha1b			V$ABDB	Abdominal-B type homeodomain transcription factors	V$HOXB9.01	Abd-B-like homeodomain protein Hoxb-9	Bone Marrow Cells Bone and Bones Central Nervous System Connective Tissue Embryonic Structures Hematopoietic System Integumentary System Nervous System Prostate Skeleton Spinal Cord Urogenital System	0.88	325	341	333	-	1	0.885	0.005	0		tcagttgtTAAAgtaat
cpt1alpha1b	cpt1alpha1b			V$HNF1	Hepatic Nuclear Factor 1	V$TCF2.01	Hepatocyte nuclear factor 1 beta (HNF1B)	Digestive System Endocrine System Islets of Langerhans Kidney Liver Pancreas Urogenital System	0.79	327	343	335	-	1	0.795	0.005	0		gctcagttGTTAaagta
cpt1alpha1b	cpt1alpha1b			V$MYBL	Cellular and viral myb-like transcriptional regulators	V$VMYB.01	v-Myb	Blood Cells Bone Marrow Cells Erythrocytes Hematopoietic System Immune System Leukocytes	0.88	326	346	336	+	0.866	0.895	0.015	0		ttactttaacAACTgagcagt
cpt1alpha1b	cpt1alpha1b			O$INRE	Core promoter initiator elements	O$DINR.01	Drosophila initiator motifs		0.94	333	343	338	-	1	0.97	0.03	0		gcTCAGttgtt
cpt1alpha1b	cpt1alpha1b			V$PAX2	PAX-2 binding sites	V$PAX2.01	Zebrafish PAX2 paired domain protein	Ear Embryonic Structures Kidney Urogenital System	0.78	327	349	338	-	0.842	0.849	0.069	0		tgtactgctcagttgttAAAGta
cpt1alpha1b	cpt1alpha1b			V$FKHD	Fork head domain factors	V$FOXJ1.01	Forkhead box J1	Blood Cells Brain Breast Cartilage Central Nervous System Connective Tissue Ear Endocrine System Eye Immune System Islets of Langerhans Leukocytes Liver Lung Lymphocytes Muscle, Skeletal Muscles Nervous System Ovary Pancreas Pituitary Gland Prostate Testis Thymus Gland Thyroid Gland Urogenital System	0.88	340	356	348	+	0.791	0.898	0.018	0		gagcagtaCACAaatat
cpt1alpha1b	cpt1alpha1b			V$AIRE	Autoimmune regulatory element binding factor	V$AIRE.02	Autoimmune regulator	Blood Cells Immune System Leukocytes Lymphocytes Thymus Gland	0.75	349	363	356	-	0.781	0.827	0.077	0		acgggctataTTTGt
cpt1alpha1b	cpt1alpha1b			V$ARID	AT rich interactive domain factor	V$ARID5A.01	AT rich interactive domain 5A (MRF1-like)	Antibody-Producing Cells Blood Cells Cardiovascular System Embryonic Structures Heart Immune System Leukocytes Lymphocytes Muscles Myocardium	0.87	348	368	358	+	1	0.872	0.002	0		cacaaATATagcccgtccact
cpt1alpha1b	cpt1alpha1b			V$TAIP	TGF-beta induced apoptosis proteins	V$CSRNP1.01	Cysteine-serine-rich nuclear protein 1 (AXUD1, AXIN1 up-regulated 1)		1	364	370	367	-	1	1	0	0		AGAGtgg
cpt1alpha1b	cpt1alpha1b			V$PAX6	PAX-4/PAX-6 paired domain binding sites	V$PAX6.03	Pax-6 paired domain binding site	Brain Central Nervous System Digestive System Embryonic Structures Endocrine System Eye Islets of Langerhans Nervous System Neurons Pancreas	0.76	361	379	370	+	0.839	0.776	0.016	0		cgtccACTCtccattaacc
cpt1alpha1b	cpt1alpha1b			V$HOXF	Paralog hox genes 1-8 from the four hox clusters A, B, C, D	V$HOX1-3.01	Hox-1.3, vertebrate homeobox protein	Antibody-Producing Cells Blood Cells Bone Marrow Cells Bone and Bones Connective Tissue Ear Embryonic Structures Germ Cells Granulocytes Hematopoietic System Immune System Leukocytes Myeloid Cells Phagocytes Skeleton Thymus Gland Urogenital System	0.82	363	381	372	-	1	0.846	0.026	0		atggtTAATggagagtgga
cpt1alpha1b	cpt1alpha1b			V$HOMF	Homeodomain transcription factors	V$BARX2.01	Barx2, homeobox transcription factor that preferentially binds to paired TAAT motifs	Blood Cells Bone Marrow Cells Bone and Bones Cardiovascular System Cartilage Central Nervous System Connective Tissue Digestive System Ear Embryonic Structures Endocrine System Germ Cells Heart Hematopoietic System Immune System Islets of Langerhans Leukocytes Liver Lymphocytes Muscles Nervous System Ovary Pancreas Skeleton Spinal Cord Thyroid Gland Urogenital System	0.95	365	383	374	-	1	0.97	0.02	0		atatggtTAATggagagtg
cpt1alpha1b	cpt1alpha1b			V$YY1F	Activator/repressor binding to transcription initiation site	V$YY2.02	Transcription factor yin yang 2	Embryonic Structures	0.82	365	387	376	+	1	0.855	0.035	0		cactctCCATtaaccatatacta
cpt1alpha1b	cpt1alpha1b			V$HNF1	Hepatic Nuclear Factor 1	V$HMBOX.01	Homeobox containing 1	Digestive System Endocrine System Islets of Langerhans Kidney Liver Pancreas Urogenital System	0.83	370	386	378	-	1	0.841	0.011	0		agtatatgGTTAatgga
cpt1alpha1b	cpt1alpha1b			V$ZF12	C2H2 zinc finger transcription factors 12	V$ZFP652.01	Zinc finger protein 652 (ZNF652)		0.76	372	386	379	-	1	0.791	0.031	0		agtatatggTTAAtg
cpt1alpha1b	cpt1alpha1b			V$BHLH	bHLH transcription factors expressed in muscle, intestine and stomach	V$BHLHA15.01	Muscle, intestine and stomach expression 1 (MIST1)	Brain Central Nervous System Digestive System Nervous System Neurons Pancreas	0.82	375	387	381	+	0.75	0.831	0.011	0		taaccaTATActa
cpt1alpha1b	cpt1alpha1b			V$RUSH	SWI/SNF related nucleophosphoproteins with a RING finger DNA binding motif	V$SMARCA3.01	SWI/SNF related, matrix associated, actin dependent regulator of chromatin, subfamily a, member 3		0.96	376	386	381	+	1	0.973	0.013	0		aaCCATatact
cpt1alpha1b	cpt1alpha1b			V$PAX2	PAX-2 binding sites	V$PAX2.01	Zebrafish PAX2 paired domain protein	Ear Embryonic Structures Kidney Urogenital System	0.78	374	396	385	+	1	0.793	0.013	0		ttaaccatatactactaAAACgt
cpt1alpha1b	cpt1alpha1b			V$CDXF	Vertebrate caudal related homeodomain protein	V$CDX1.01	Intestine specific homeodomain factor CDX-1	Digestive System Embryonic Structures	0.94	381	399	390	-	1	0.966	0.026	0		gcgacgtTTTAgtagtata
cpt1alpha1b	cpt1alpha1b			V$CDEF	Cell cycle regulators: Cell cycle dependent element	V$CDE.01	Cell cycle-dependent element, CDF-1 binding site (CDE/CHR tandem elements regulate cell cycle dependent repression)		0.87	393	405	399	+	1	0.905	0.035	0		acgtCGCGgttac
cpt1alpha1b	cpt1alpha1b			V$XBBF	X-box binding factors	V$RFX4.02	Regulatory factor X, 4 (secondary DNA binding preference)	Antibody-Producing Cells Blood Cells Endocrine System Immune System Leukocytes Lymphocytes Testis Urogenital System	0.88	390	408	399	+	1	0.887	0.007	0		aaaacgtcgcgGTTAcaaa
cpt1alpha1b	cpt1alpha1b			V$CREB	cAMP-responsive element binding proteins	V$E4BP4.01	E4BP4, bZIP domain, transcriptional repressor	Brain Central Nervous System Endocrine System Nervous System Pineal Gland	0.8	395	415	405	-	1	0.855	0.055	0		aagccattttGTAAccgcgac
cpt1alpha1b	cpt1alpha1b			V$PARF	PAR/bZIP family	V$TEF_HLF.01	Thyrotrophic embryonic factor / hepatic leukemia factor	Brain Central Nervous System Digestive System Endocrine System Liver Muscles Nervous System	0.78	397	413	405	+	1	0.782	0.002	0		cgcggTTACaaaatggc
cpt1alpha1b	cpt1alpha1b			V$PAX5	PAX-2/5/8 binding sites	V$PAX5.03	PAX5 paired domain protein	Antibody-Producing Cells Endocrine System Immune System Thyroid Gland	0.8	391	419	405	+	0.789	0.807	0.007	0		aaacgTCGCggttacaaaatggcttacat
cpt1alpha1b	cpt1alpha1b			V$PARF	PAR/bZIP family	V$HLF.01	Hepatic leukemia factor	Brain Central Nervous System Digestive System Endocrine System Liver Muscles Nervous System	0.84	398	414	406	-	1	0.928	0.088	0		agccattttGTAAccgc
cpt1alpha1b	cpt1alpha1b			V$YY1F	Activator/repressor binding to transcription initiation site	V$YY1.02	Yin and Yang 1 repressor sites	Embryonic Structures	0.94	396	418	407	-	1	0.985	0.045	0		tgtaagCCATtttgtaaccgcga
cpt1alpha1b	cpt1alpha1b			O$VTBP	Vertebrate TATA binding protein factor	O$ATATA.01	Avian C-type LTR TATA box		0.78	407	423	415	-	1	0.862	0.082	0		cgctatgTAAGccattt
cpt1alpha1b	cpt1alpha1b			V$CREB	cAMP-responsive element binding proteins	V$E4BP4.01	E4BP4, bZIP domain, transcriptional repressor	Brain Central Nervous System Endocrine System Nervous System Pineal Gland	0.8	407	427	417	-	1	0.865	0.065	0		gtttcgctatGTAAgccattt
cpt1alpha1b	cpt1alpha1b			V$PARF	PAR/bZIP family	V$VBP.01	PAR-type chicken vitellogenin promoter-binding protein	Brain Central Nervous System Digestive System Endocrine System Liver Muscles Nervous System	0.86	410	426	418	-	1	0.874	0.014	0		tttcgctatGTAAgcca
cpt1alpha1b	cpt1alpha1b			V$PAX5	PAX-2/5/8 binding sites	V$PAX5.02	B-cell-specific activator protein	Antibody-Producing Cells Endocrine System Immune System Thyroid Gland	0.73	406	434	420	+	1	0.764	0.034	0		aaaatggcttacatAGCGaaactgcgcgc
cpt1alpha1b	cpt1alpha1b			V$IRFF	Interferon regulatory factors	V$IRF4.03	Interferon regulatory factor 4	Antibody-Producing Cells Antigen-Presenting Cells Blood Cells Bone Marrow Cells Hematopoietic System Immune System Leukocytes Lymphocytes Monocytes Myeloid Cells Phagocytes	0.87	409	433	421	+	1	0.964	0.094	0		atggcttacatagcGAAActgcgcg
cpt1alpha1b	cpt1alpha1b			V$E2FF	E2F-myc activator/cell cycle regulator	V$E2F2.01	E2F transcription factor 2	ubiquitous	0.85	423	439	431	-	1	0.883	0.033	0		catttGCGCgcagtttc
cpt1alpha1b	cpt1alpha1b			V$ZF5F	ZF5 POZ domain zinc finger	V$ZF5.02	ZF5 POZ domain zinc finger, zinc finger protein 161		0.83	424	438	431	-	1	0.85	0.02	0		atttgCGCGcagttt
cpt1alpha1b	cpt1alpha1b			V$E2FF	E2F-myc activator/cell cycle regulator	V$E2F2.01	E2F transcription factor 2	ubiquitous	0.85	424	440	432	+	1	0.938	0.088	0		aaactGCGCgcaaatgg
cpt1alpha1b	cpt1alpha1b			V$ZF5F	ZF5 POZ domain zinc finger	V$ZF5.01	Zinc finger / POZ domain transcription factor		0.95	425	439	432	+	1	0.952	0.002	0		aactgcGCGCaaatg
cpt1alpha1b	cpt1alpha1b			V$E2FF	E2F-myc activator/cell cycle regulator	V$RB_E2F1_DP1.01	RB/E2F-1/DP-1 heterotrimeric complex	ubiquitous	0.71	426	442	434	+	1	0.75	0.04	0		actgcGCGCaaatgggg
cpt1alpha1b	cpt1alpha1b			V$YY1F	Activator/repressor binding to transcription initiation site	V$YY2.02	Transcription factor yin yang 2	Embryonic Structures	0.82	424	446	435	-	1	0.838	0.018	0		gtaaccCCATttgcgcgcagttt
cpt1alpha1b	cpt1alpha1b			V$RUSH	SWI/SNF related nucleophosphoproteins with a RING finger DNA binding motif	V$SMARCA3.01	SWI/SNF related, matrix associated, actin dependent regulator of chromatin, subfamily a, member 3		0.96	432	442	437	-	1	0.984	0.024	0		ccCCATttgcg
cpt1alpha1b	cpt1alpha1b			V$CART	Cart-1 (cartilage homeoprotein 1)	V$OTP.01	Orthopedia homeobox	Adrenal Glands Bone and Bones Brain Cardiovascular System Central Nervous System Connective Tissue Digestive System Embryonic Structures Endocrine System Eye Heart Immune System Islets of Langerhans Muscle, Skeletal Muscles Myeloid Cells Nervous System Neurons Nose Pancreas Phagocytes Pituitary Gland Skeleton Spinal Cord	0.83	434	454	444	-	0.75	0.837	0.007	0		atatttAAGTaaccccatttg
cpt1alpha1b	cpt1alpha1b			V$NKXH	NKX homeodomain factors	V$NKX31.01	Prostate-specific homeodomain protein NKX3.1	Cardiovascular System Central Nervous System Digestive System Embryonic Structures Endocrine System Heart Islets of Langerhans Lung Muscles Myocardium Nervous System Pancreas Prostate Respiratory System Spinal Cord Thyroid Gland Urogenital System	0.84	436	454	445	-	1	0.886	0.046	0		atatttAAGTaaccccatt
cpt1alpha1b	cpt1alpha1b			V$CREB	cAMP-responsive element binding proteins	V$E4BP4.01	E4BP4, bZIP domain, transcriptional repressor	Brain Central Nervous System Endocrine System Nervous System Pineal Gland	0.8	436	456	446	-	1	0.914	0.114	0		tcatatttaaGTAAccccatt
cpt1alpha1b	cpt1alpha1b			V$LHXF	Lim homeodomain factors	V$LHX5.01	LIM homeobox 5	Brain Cardiovascular System Central Nervous System Digestive System Embryonic Structures Endocrine System Eye Heart Islets of Langerhans Kidney Muscles Myocardium Nervous System Neurons Ovary Pancreas Pituitary Gland Spinal Cord Testis Urogenital System	0.82	435	457	446	+	0.75	0.838	0.018	0		aaatggggttACTTaaatatgat
cpt1alpha1b	cpt1alpha1b			V$PARF	PAR/bZIP family	V$TEF.01	Thyrotrophic embryonic factor	Brain Central Nervous System Digestive System Endocrine System Liver Muscles Nervous System	0.85	438	454	446	+	0.773	0.854	0.004	0		tggggttacTTAAatat
cpt1alpha1b	cpt1alpha1b			V$CREB	cAMP-responsive element binding proteins	V$E4BP4.01	E4BP4, bZIP domain, transcriptional repressor	Brain Central Nervous System Endocrine System Nervous System Pineal Gland	0.8	437	457	447	+	0.758	0.825	0.025	0		atggggttacTTAAatatgat
cpt1alpha1b	cpt1alpha1b			V$LHXF	Lim homeodomain factors	V$LHX3.01	Homeodomain binding site in LIM/Homeodomain factor LHX3	Brain Cardiovascular System Central Nervous System Digestive System Embryonic Structures Endocrine System Eye Heart Islets of Langerhans Kidney Muscles Myocardium Nervous System Neurons Ovary Pancreas Pituitary Gland Spinal Cord Testis Urogenital System	0.81	436	458	447	-	1	0.845	0.035	0		tatcatatTTAAgtaaccccatt
cpt1alpha1b	cpt1alpha1b			V$PARF	PAR/bZIP family	V$VBP.01	PAR-type chicken vitellogenin promoter-binding protein	Brain Central Nervous System Digestive System Endocrine System Liver Muscles Nervous System	0.86	439	455	447	-	1	0.916	0.056	0		catatttaaGTAAcccc
cpt1alpha1b	cpt1alpha1b			O$VTBP	Vertebrate TATA binding protein factor	O$ATATA.01	Avian C-type LTR TATA box		0.78	440	456	448	-	1	0.945	0.165	0		tcatattTAAGtaaccc
cpt1alpha1b	cpt1alpha1b			V$CART	Cart-1 (cartilage homeoprotein 1)	V$OTP.01	Orthopedia homeobox	Adrenal Glands Bone and Bones Brain Cardiovascular System Central Nervous System Connective Tissue Digestive System Embryonic Structures Endocrine System Eye Heart Immune System Islets of Langerhans Muscle, Skeletal Muscles Myeloid Cells Nervous System Neurons Nose Pancreas Phagocytes Pituitary Gland Skeleton Spinal Cord	0.83	439	459	449	+	0.75	0.842	0.012	0		ggggttACTTaaatatgataa
cpt1alpha1b	cpt1alpha1b			V$BRN5	Brn-5 POU domain factors	V$BRN5.02	Brn-5, POU-VI protein class (also known as emb and CNS-1)	Brain Central Nervous System Nervous System	0.77	439	461	450	+	0.75	0.866	0.096	0		ggggttacttaAATAtgataata
cpt1alpha1b	cpt1alpha1b			V$LHXF	Lim homeodomain factors	V$LHX3.01	Homeodomain binding site in LIM/Homeodomain factor LHX3	Brain Cardiovascular System Central Nervous System Digestive System Embryonic Structures Endocrine System Eye Heart Islets of Langerhans Kidney Muscles Myocardium Nervous System Neurons Ovary Pancreas Pituitary Gland Spinal Cord Testis Urogenital System	0.81	439	461	450	+	1	0.816	0.006	0		ggggttacTTAAatatgataata
cpt1alpha1b	cpt1alpha1b			V$LHXF	Lim homeodomain factors	V$LHX3.02	LIM-homeodomain transcription factor LHX3	Brain Cardiovascular System Central Nervous System Digestive System Embryonic Structures Endocrine System Eye Heart Islets of Langerhans Kidney Muscles Myocardium Nervous System Neurons Ovary Pancreas Pituitary Gland Spinal Cord Testis Urogenital System	0.82	440	462	451	-	0.75	0.823	0.003	0		ttattatcatattTAAGtaaccc
cpt1alpha1b	cpt1alpha1b			V$SORY	SOX/SRY-sex/testis determinig and related HMG box factors	V$SRY.02	Sex determining region Y	Bone and Bones Cartilage Connective Tissue Embryonic Structures Endocrine System Leydig Cells Nervous System Neuroglia Skeleton Testis Thyroid Gland Urogenital System	0.88	443	465	454	-	1	0.884	0.004	0		atattATTAtcatatttaagtaa
cpt1alpha1b	cpt1alpha1b			V$ZF05	C2H2 zinc finger transcription factors 5	V$ZNF410.02	Zinc finger protein 410		0.68	447	461	454	-	0.75	0.684	0.004	0		tatTATCatatttaa
cpt1alpha1b	cpt1alpha1b			V$EVI1	EVI1-myleoid transforming protein	V$EVI1.05	Ecotropic viral integration site 1 encoded factor, amino-terminal zinc finger domain	Adipose Tissue Antibody-Producing Cells Blood Cells Bone Marrow Cells Brain Central Nervous System Connective Tissue Erythrocytes Hematopoietic System Immune System Nervous System Neurons Thymus Gland	0.81	448	464	456	+	1	0.819	0.009	0		taaatatGATAataata
cpt1alpha1b	cpt1alpha1b			V$GATA	GATA binding factors	V$GATA2.01	GATA-binding factor 2	Blood Cells Bone Marrow Cells Bone and Bones Cardiovascular System Connective Tissue Embryonic Structures Erythrocytes Heart Hematopoietic System Immune System Leukocytes Lymphocytes Muscles Myocardium Skeleton	0.92	451	463	457	+	1	0.93	0.01	0		atatGATAataat
cpt1alpha1b	cpt1alpha1b			V$OCT1	Octamer binding protein	V$OCT1.04	Octamer-binding factor 1	Antibody-Producing Cells Blood Cells Immune System Kidney Leukocytes Lymphocytes Urogenital System	0.8	450	464	457	+	1	0.912	0.112	0		aaTATGataataata
cpt1alpha1b	cpt1alpha1b			V$PDX1	Pancreatic and intestinal homeodomain transcription factor	V$PDX1.01	Pdx1 (IDX1/IPF1) pancreatic and intestinal homeodomain TF	Digestive System Endocrine System Islets of Langerhans Pancreas	0.74	448	466	457	+	1	0.762	0.022	0		taaatatgaTAATaatatc
cpt1alpha1b	cpt1alpha1b			V$SORY	SOX/SRY-sex/testis determinig and related HMG box factors	V$SRY.02	Sex determining region Y	Bone and Bones Cartilage Connective Tissue Embryonic Structures Endocrine System Leydig Cells Nervous System Neuroglia Skeleton Testis Thyroid Gland Urogenital System	0.88	446	468	457	-	1	0.88	0	0		ctgatATTAttatcatatttaag
cpt1alpha1b	cpt1alpha1b			V$CLOX	CLOX and CLOX homology (CDP) factors	V$CPHX.01	Cytoplasmic polyadenylated homeobox		0.84	447	469	458	-	1	0.845	0.005	0		tcTGATattattatcatatttaa
cpt1alpha1b	cpt1alpha1b			V$SORY	SOX/SRY-sex/testis determinig and related HMG box factors	V$SRY.02	Sex determining region Y	Bone and Bones Cartilage Connective Tissue Embryonic Structures Endocrine System Leydig Cells Nervous System Neuroglia Skeleton Testis Thyroid Gland Urogenital System	0.88	448	470	459	+	0.757	0.881	0.001	0		taaatATGAtaataatatcagat
cpt1alpha1b	cpt1alpha1b			V$BRN5	Brn-5 POU domain factors	V$BRN5.02	Brn-5, POU-VI protein class (also known as emb and CNS-1)	Brain Central Nervous System Nervous System	0.77	449	471	460	-	1	0.806	0.036	0		tatctgatattATTAtcatattt
cpt1alpha1b	cpt1alpha1b			V$HOXF	Paralog hox genes 1-8 from the four hox clusters A, B, C, D	V$HOXD3.01	Homeobox D3 / Hox-4alpha	Antibody-Producing Cells Blood Cells Bone Marrow Cells Bone and Bones Connective Tissue Ear Embryonic Structures Germ Cells Granulocytes Hematopoietic System Immune System Leukocytes Myeloid Cells Phagocytes Skeleton Thymus Gland Urogenital System	0.85	452	470	461	+	0.766	0.853	0.003	0		tatgatAATAatatcagat
cpt1alpha1b	cpt1alpha1b			V$DUXF	Double homeobox factors	V$DUX4.01	Double homeobox protein 4	Muscle, Skeletal Muscles	0.73	455	469	462	-	0.75	0.741	0.011	0		tctGATAttattatc
cpt1alpha1b	cpt1alpha1b			V$HNF1	Hepatic Nuclear Factor 1	V$HNF1.02	Hepatic nuclear factor 1	Digestive System Endocrine System Islets of Langerhans Kidney Liver Pancreas Urogenital System	0.77	454	470	462	+	1	0.772	0.002	0		tgaTAATaatatcagat
cpt1alpha1b	cpt1alpha1b			V$SORY	SOX/SRY-sex/testis determinig and related HMG box factors	V$SRY.02	Sex determining region Y	Bone and Bones Cartilage Connective Tissue Embryonic Structures Endocrine System Leydig Cells Nervous System Neuroglia Skeleton Testis Thyroid Gland Urogenital System	0.88	451	473	462	+	0.775	0.888	0.008	0		atatgATAAtaatatcagatacc
cpt1alpha1b	cpt1alpha1b			V$EVI1	EVI1-myleoid transforming protein	V$EVI1.04	Ecotropic viral integration site 1 encoded factor, amino-terminal zinc finger domain	Adipose Tissue Antibody-Producing Cells Blood Cells Bone Marrow Cells Brain Central Nervous System Connective Tissue Erythrocytes Hematopoietic System Immune System Nervous System Neurons Thymus Gland	0.73	456	472	464	+	1	0.764	0.034	0		ataataatatcaGATAc
cpt1alpha1b	cpt1alpha1b			V$PCBE	PREB core-binding element	V$PREB.01	Prolactin regulatory element-binding protein		0.86	460	474	467	+	1	0.867	0.007	0		taataTCAGatacct
cpt1alpha1b	cpt1alpha1b			V$HMTB	Human muscle-specific Mt binding site	V$MTBF.01	Muscle-specific Mt binding site		0.9	466	474	470	-	0.885	0.932	0.032	0		aggtATCTg
cpt1alpha1b	cpt1alpha1b			V$SORY	SOX/SRY-sex/testis determinig and related HMG box factors	V$SOX21.02	SRY (sex determining region Y)-box 21, dimeric binding sites	Bone and Bones Cartilage Connective Tissue Embryonic Structures Endocrine System Leydig Cells Nervous System Neuroglia Skeleton Testis Thyroid Gland Urogenital System	0.72	462	484	473	-	1	0.729	0.009	0		taaCAATcaaaggtatctgatat
cpt1alpha1b	cpt1alpha1b			V$LTSM	Localized tandem sequence motif	V$LTSM.02	LTSM elements with 6 bp spacer		0.93	467	481	474	-	0.863	0.945	0.015	0		caatcaaaggTATCt
cpt1alpha1b	cpt1alpha1b			V$KLFS	Krueppel like transcription factors	V$GKLF.02	Gut-enriched Krueppel-like factor	Blood Cells Bone Marrow Cells Embryonic Structures Erythrocytes Hematopoietic System	0.96	466	484	475	-	1	0.98	0.02	0		taacaatcAAAGgtatctg
cpt1alpha1b	cpt1alpha1b			V$LEFF	LEF1/TCF	V$LEF1.02	TCF/LEF-1, involved in the Wnt signal transduction pathway	Digestive System Embryonic Structures Endocrine System Islets of Langerhans Pancreas	0.94	468	484	476	-	1	0.945	0.005	0		taacaatCAAAggtatc
cpt1alpha1b	cpt1alpha1b			V$SORY	SOX/SRY-sex/testis determinig and related HMG box factors	V$SOX5.01	Sox-5	Bone and Bones Cartilage Connective Tissue Embryonic Structures Endocrine System Leydig Cells Nervous System Neuroglia Skeleton Testis Thyroid Gland Urogenital System	0.87	465	487	476	-	1	0.985	0.115	0		taataaCAATcaaaggtatctga
cpt1alpha1b	cpt1alpha1b			V$HOMF	Homeodomain transcription factors	V$HMX2.03	Hmx2/Nkx5-2 homeodomain transcription factor	Blood Cells Bone Marrow Cells Bone and Bones Cardiovascular System Cartilage Central Nervous System Connective Tissue Digestive System Ear Embryonic Structures Endocrine System Germ Cells Heart Hematopoietic System Immune System Islets of Langerhans Leukocytes Liver Lymphocytes Muscles Nervous System Ovary Pancreas Skeleton Spinal Cord Thyroid Gland Urogenital System	0.81	469	487	478	+	0.767	0.841	0.031	0		atacctTTGAttgttatta
cpt1alpha1b	cpt1alpha1b			V$SORY	SOX/SRY-sex/testis determinig and related HMG box factors	V$SOX21.03	SRY (sex determining region Y)-box 21, dimeric binding sites	Bone and Bones Cartilage Connective Tissue Embryonic Structures Endocrine System Leydig Cells Nervous System Neuroglia Skeleton Testis Thyroid Gland Urogenital System	0.75	468	490	479	-	0.75	0.801	0.051	0		catTAATaacaatcaaaggtatc
cpt1alpha1b	cpt1alpha1b			V$HOXC	HOX - PBX complexes	V$PBX1.01	Homeo domain factor Pbx-1	Bone Marrow Cells Bone and Bones Brain Central Nervous System Connective Tissue Ear Embryonic Structures Hematopoietic System Immune System Lung Nervous System Phagocytes Respiratory System Skeleton Spinal Cord Thymus Gland	0.78	472	488	480	+	1	0.871	0.091	0		cctttGATTgttattaa
cpt1alpha1b	cpt1alpha1b			V$HOXF	Paralog hox genes 1-8 from the four hox clusters A, B, C, D	V$HOXC8.01	Homeobox C8 / Hox-3alpha	Antibody-Producing Cells Blood Cells Bone Marrow Cells Bone and Bones Connective Tissue Ear Embryonic Structures Germ Cells Granulocytes Hematopoietic System Immune System Leukocytes Myeloid Cells Phagocytes Skeleton Thymus Gland Urogenital System	0.85	474	492	483	-	0.768	0.852	0.002	0		tccattaATAAcaatcaaa
cpt1alpha1b	cpt1alpha1b			V$ABDB	Abdominal-B type homeodomain transcription factors	V$HOXC9.01	Homeobox C9 / Hox-3beta	Bone Marrow Cells Bone and Bones Central Nervous System Connective Tissue Embryonic Structures Hematopoietic System Integumentary System Nervous System Prostate Skeleton Spinal Cord Urogenital System	0.83	477	493	485	+	1	0.882	0.052	0		gattgttaTTAAtggag
cpt1alpha1b	cpt1alpha1b			V$BRNF	Brn POU domain factors	V$BRN3.02	Brn-3, POU-IV protein class	Brain Central Nervous System Digestive System Ear Embryonic Structures Endocrine System Eye Islets of Langerhans Nervous System Neuroglia Neurons Pancreas	0.89	476	494	485	-	1	0.913	0.023	0		tctccatTAATaacaatca
cpt1alpha1b	cpt1alpha1b			V$NKX6	NK6 homeobox transcription factors	V$NKX61.01	NK6 homeobox 1	Central Nervous System Digestive System Embryonic Structures Endocrine System Islets of Langerhans Nervous System Pancreas Spinal Cord	0.91	478	492	485	-	1	0.956	0.046	0		tccaTTAAtaacaat
cpt1alpha1b	cpt1alpha1b			V$SORY	SOX/SRY-sex/testis determinig and related HMG box factors	V$HMGA.01	HMGA family of architectural transcription factors (HMGA1, HMGA2)	Bone and Bones Cartilage Connective Tissue Embryonic Structures Endocrine System Leydig Cells Nervous System Neuroglia Skeleton Testis Thyroid Gland Urogenital System	0.88	474	496	485	-	0.875	0.887	0.007	0		aatctccattAATAacaatcaaa
cpt1alpha1b	cpt1alpha1b			V$SORY	SOX/SRY-sex/testis determinig and related HMG box factors	V$SRY.05	Sex determining region Y, dimeric binding sites	Bone and Bones Cartilage Connective Tissue Embryonic Structures Endocrine System Leydig Cells Nervous System Neuroglia Skeleton Testis Thyroid Gland Urogenital System	0.7	474	496	485	+	0.75	0.828	0.128	0		tttgATTGttattaatggagatt
cpt1alpha1b	cpt1alpha1b			V$HOXF	Paralog hox genes 1-8 from the four hox clusters A, B, C, D	V$HOXB8.01	Homeobox B8 / Hox-2delta	Antibody-Producing Cells Blood Cells Bone Marrow Cells Bone and Bones Connective Tissue Ear Embryonic Structures Germ Cells Granulocytes Hematopoietic System Immune System Leukocytes Myeloid Cells Phagocytes Skeleton Thymus Gland Urogenital System	0.83	477	495	486	+	1	0.865	0.035	0		gattgttATTAatggagat
cpt1alpha1b	cpt1alpha1b			V$SNAP	snRNA-activating protein complex	V$PSE.01	Proximal sequence element (PSE) of RNA polymerase II-transcribed snRNA genes		0.75	477	495	486	-	0.839	0.79	0.04	0		aTCTCcattaataacaatc
cpt1alpha1b	cpt1alpha1b			V$YY1F	Activator/repressor binding to transcription initiation site	V$REX1.01	REX1 transcription factor; zinc finger protein 42	Embryonic Structures	0.87	475	497	486	-	1	0.88	0.01	0		taatctCCATtaataacaatcaa
cpt1alpha1b	cpt1alpha1b			V$AIRE	Autoimmune regulatory element binding factor	V$AIRE.01	Autoimmune regulator	Blood Cells Immune System Leukocytes Lymphocytes Thymus Gland	0.75	480	494	487	+	1	0.785	0.035	0		tgTTATtaatggaga
cpt1alpha1b	cpt1alpha1b			V$CART	Cart-1 (cartilage homeoprotein 1)	V$RHOX6.01	Reproductive homeobox 6, placenta specific homeobox 1	Adrenal Glands Bone and Bones Brain Cardiovascular System Central Nervous System Connective Tissue Digestive System Embryonic Structures Endocrine System Eye Heart Immune System Islets of Langerhans Muscle, Skeletal Muscles Myeloid Cells Nervous System Neurons Nose Pancreas Phagocytes Pituitary Gland Skeleton Spinal Cord	0.84	477	497	487	+	0.784	0.844	0.004	0		gattgTTATtaatggagatta
cpt1alpha1b	cpt1alpha1b			V$BRNF	Brn POU domain factors	V$BRN3.03	POU class 4 homeobox 3 (POU4F3), BRN3C	Brain Central Nervous System Digestive System Ear Embryonic Structures Endocrine System Eye Islets of Langerhans Nervous System Neuroglia Neurons Pancreas	0.83	479	497	488	+	1	0.886	0.056	0		ttgttatTAATggagatta
cpt1alpha1b	cpt1alpha1b			V$HNF1	Hepatic Nuclear Factor 1	V$HNF1.03	Hepatic nuclear factor 1	Digestive System Endocrine System Islets of Langerhans Kidney Liver Pancreas Urogenital System	0.8	480	496	488	+	1	0.808	0.008	0		tGTTAttaatggagatt
cpt1alpha1b	cpt1alpha1b			V$HOMF	Homeodomain transcription factors	V$BARX2.01	Barx2, homeobox transcription factor that preferentially binds to paired TAAT motifs	Blood Cells Bone Marrow Cells Bone and Bones Cardiovascular System Cartilage Central Nervous System Connective Tissue Digestive System Ear Embryonic Structures Endocrine System Germ Cells Heart Hematopoietic System Immune System Islets of Langerhans Leukocytes Liver Lymphocytes Muscles Nervous System Ovary Pancreas Skeleton Spinal Cord Thyroid Gland Urogenital System	0.95	479	497	488	+	1	0.984	0.034	0		ttgttatTAATggagatta
cpt1alpha1b	cpt1alpha1b			V$NKX6	NK6 homeobox transcription factors	V$NKX61.02	NK6 homeobox 1	Central Nervous System Digestive System Embryonic Structures Endocrine System Islets of Langerhans Nervous System Pancreas Spinal Cord	0.85	481	495	488	+	1	0.853	0.003	0		gttaTTAAtggagat
cpt1alpha1b	cpt1alpha1b			V$SORY	SOX/SRY-sex/testis determinig and related HMG box factors	V$HMGA.01	HMGA family of architectural transcription factors (HMGA1, HMGA2)	Bone and Bones Cartilage Connective Tissue Embryonic Structures Endocrine System Leydig Cells Nervous System Neuroglia Skeleton Testis Thyroid Gland Urogenital System	0.88	477	499	488	+	1	0.908	0.028	0		gattgttattAATGgagattagg
cpt1alpha1b	cpt1alpha1b			V$HOMF	Homeodomain transcription factors	V$HMX3.02	Hmx3/Nkx5-1 homeodomain transcription factor	Blood Cells Bone Marrow Cells Bone and Bones Cardiovascular System Cartilage Central Nervous System Connective Tissue Digestive System Ear Embryonic Structures Endocrine System Germ Cells Heart Hematopoietic System Immune System Islets of Langerhans Leukocytes Liver Lymphocytes Muscles Nervous System Ovary Pancreas Skeleton Spinal Cord Thyroid Gland Urogenital System	0.92	480	498	489	-	1	0.923	0.003	0		ctaatctccaTTAAtaaca
cpt1alpha1b	cpt1alpha1b			V$LHXF	Lim homeodomain factors	V$ISL2.01	ISL LIM homeobox 2	Brain Cardiovascular System Central Nervous System Digestive System Embryonic Structures Endocrine System Eye Heart Islets of Langerhans Kidney Muscles Myocardium Nervous System Neurons Ovary Pancreas Pituitary Gland Spinal Cord Testis Urogenital System	0.87	478	500	489	-	1	0.88	0.01	0		ccctaatctccATTAataacaat
cpt1alpha1b	cpt1alpha1b			V$HOXF	Paralog hox genes 1-8 from the four hox clusters A, B, C, D	V$HOX1-3.01	Hox-1.3, vertebrate homeobox protein	Antibody-Producing Cells Blood Cells Bone Marrow Cells Bone and Bones Connective Tissue Ear Embryonic Structures Germ Cells Granulocytes Hematopoietic System Immune System Leukocytes Myeloid Cells Phagocytes Skeleton Thymus Gland Urogenital System	0.82	481	499	490	+	1	0.914	0.094	0		gttatTAATggagattagg
cpt1alpha1b	cpt1alpha1b			V$SORY	SOX/SRY-sex/testis determinig and related HMG box factors	V$HBP1.02	HMG box-containing protein 1	Bone and Bones Cartilage Connective Tissue Embryonic Structures Endocrine System Leydig Cells Nervous System Neuroglia Skeleton Testis Thyroid Gland Urogenital System	0.83	480	502	491	+	1	0.83	0	0		tgttattAATGgagattaggggt
cpt1alpha1b	cpt1alpha1b			V$CART	Cart-1 (cartilage homeoprotein 1)	V$PHOX2.01	Phox2a (ARIX) and Phox2b	Adrenal Glands Bone and Bones Brain Cardiovascular System Central Nervous System Connective Tissue Digestive System Embryonic Structures Endocrine System Eye Heart Immune System Islets of Langerhans Muscle, Skeletal Muscles Myeloid Cells Nervous System Neurons Nose Pancreas Phagocytes Pituitary Gland Skeleton Spinal Cord	0.87	482	502	492	-	1	0.894	0.024	0		accccTAATctccattaataa
cpt1alpha1b	cpt1alpha1b			V$BCDF	Bicoid-like homeodomain transcription factors	V$CRX.01	Cone-rod homeobox-containing transcription factor / otx-like homeobox gene	Brain Cardiovascular System Central Nervous System Ear Embryonic Structures Endocrine System Eye Heart Nervous System Neurons Pineal Gland Pituitary Gland	0.94	486	502	494	-	1	0.954	0.014	0		accccTAATctccatta
cpt1alpha1b	cpt1alpha1b			V$GCMF	Chorion-specific transcription factors with a GCM DNA binding domain	V$GCM1.03	Glial cells missing homolog 1 (secondary DNA binding preference)	Embryonic Structures Endocrine System Immune System Parathyroid Glands Thymus Gland	0.83	492	506	499	-	1	0.853	0.023	0		gtcaaCCCCtaatct
cpt1alpha1b	cpt1alpha1b			V$ZF05	C2H2 zinc finger transcription factors 5	V$ZNF410.02	Zinc finger protein 410		0.68	493	507	500	+	0.75	0.747	0.067	0		gatTAGGggttgacc
cpt1alpha1b	cpt1alpha1b			V$ZF12	C2H2 zinc finger transcription factors 12	V$ZNF652.02	Zinc finger protein 652 (ZNF652)		0.74	493	507	500	+	1	0.766	0.026	0		gattagGGGTtgacc
cpt1alpha1b	cpt1alpha1b			V$RORA	v-ERB and RAR-related orphan receptor alpha	V$RORA1.01	RAR-related orphan receptor alpha1	Blood Cells Brain Central Nervous System Endocrine System Immune System Leukocytes Lymphocytes Nervous System Pineal Gland	0.93	492	516	504	-	1	0.971	0.041	0		gatgatgaaGGTCaacccctaatct
cpt1alpha1b	cpt1alpha1b			V$NBRE	NGFI-B response elements, nur subfamily of nuclear receptors	V$NBRE.01	Monomers of the nur subfamily of nuclear receptors (nur77, nurr1, nor-1)	Adrenal Glands Brain Central Nervous System Endocrine System Immune System Leydig Cells Nervous System Neurons Testis Thymus Gland Urogenital System	0.86	499	513	506	-	1	0.94	0.08	0		gatgAAGGtcaaccc
cpt1alpha1b	cpt1alpha1b			V$CREB	cAMP-responsive element binding proteins	V$TAXCREB.01	Tax/CREB complex	Brain Central Nervous System Endocrine System Nervous System Pineal Gland	0.81	497	517	507	+	1	0.813	0.003	0		aggggtTGACcttcatcatcc
cpt1alpha1b	cpt1alpha1b			V$ESRR	Estrogen-related receptors	V$ESRRB.01	Estrogen-related receptor beta	Connective Tissue Digestive System Embryonic Structures Liver Muscle, Skeletal Muscles	0.87	499	521	510	-	1	0.951	0.081	0		gtttggatgatgaAGGTcaaccc
cpt1alpha1b	cpt1alpha1b			V$CAAT	CCAAT binding factors	V$NFY.03	Nuclear factor Y (Y-box binding factor)	ubiquitous	0.81	512	526	519	+	1	0.827	0.017	0		tcatCCAAacagatc
cpt1alpha1b	cpt1alpha1b			V$LTSM	Localized tandem sequence motif	V$LTSM.01	LTSM elements with 7 bp spacer		0.82	513	527	520	+	0.809	0.877	0.057	0		catccaaacaGATCa
cpt1alpha1b	cpt1alpha1b			V$BRN5	Brn-5 POU domain factors	V$POU6F2.01	Retina-derived POU-domain factor-1, dimeric binding site	Brain Central Nervous System Nervous System	0.76	516	538	527	+	0.809	0.768	0.008	0		ccaaacagatcATGAaatgtcgg
cpt1alpha1b	cpt1alpha1b			V$ABDB	Abdominal-B type homeodomain transcription factors	V$HOXC9.01	Homeobox C9 / Hox-3beta	Bone Marrow Cells Bone and Bones Central Nervous System Connective Tissue Embryonic Structures Hematopoietic System Integumentary System Nervous System Prostate Skeleton Spinal Cord Urogenital System	0.83	520	536	528	+	0.805	0.838	0.008	0		acagatcaTGAAatgtc
cpt1alpha1b	cpt1alpha1b			V$ETSF	Human and murine ETS1 factors	V$ELF1.01	E74-like factor 1	Antibody-Producing Cells Blood Cells Bone Marrow Cells Breast Central Nervous System Endocrine System Germ Cells Hematopoietic System Immune System Leukocytes Myeloid Cells Nervous System Phagocytes Prostate Spinal Cord Testis Urogenital System	0.89	529	549	539	+	1	0.916	0.026	0		gaaatgtcGGAAgtaaccaac
cpt1alpha1b	cpt1alpha1b			V$FKHD	Fork head domain factors	V$FKHRL1.01	Fkh-domain factor FKHRL1 (FOXO)	Blood Cells Brain Breast Cartilage Central Nervous System Connective Tissue Ear Endocrine System Eye Immune System Islets of Langerhans Leukocytes Liver Lung Lymphocytes Muscle, Skeletal Muscles Nervous System Ovary Pancreas Pituitary Gland Prostate Testis Thymus Gland Thyroid Gland Urogenital System	0.83	536	552	544	+	0.75	0.852	0.022	0		cggaagtaACCAacctg
cpt1alpha1b	cpt1alpha1b			V$GTBX	GT box	V$ZEC.01	Zinc finger protein ZEC (ZFP628)		0.7	539	557	548	-	1	0.72	0.02	0		gcaaccaggttGGTTactt
cpt1alpha1b	cpt1alpha1b			V$GRHL	Grainyhead-like transcription factors	V$GRHL2.01	Grainyhead-like 2 (BOM, TFCP2L3)	Digestive System Embryonic Structures Immune System Integumentary System	0.86	545	557	551	+	1	0.886	0.026	0		ccAACCtggttgc
cpt1alpha1b	cpt1alpha1b			V$GRHL	Grainyhead-like transcription factors	V$GRHL2.01	Grainyhead-like 2 (BOM, TFCP2L3)	Digestive System Embryonic Structures Immune System Integumentary System	0.86	545	557	551	-	1	0.887	0.027	0		gcAACCaggttgg
cpt1alpha1b	cpt1alpha1b			V$CART	Cart-1 (cartilage homeoprotein 1)	V$PHOX2.01	Phox2a (ARIX) and Phox2b	Adrenal Glands Bone and Bones Brain Cardiovascular System Central Nervous System Connective Tissue Digestive System Embryonic Structures Endocrine System Eye Heart Immune System Islets of Langerhans Muscle, Skeletal Muscles Myeloid Cells Nervous System Neurons Nose Pancreas Phagocytes Pituitary Gland Skeleton Spinal Cord	0.87	546	566	556	-	1	0.892	0.022	0		tccttTAATgcaaccaggttg
cpt1alpha1b	cpt1alpha1b			V$BZIP	Heterodimers between bZIP family members	V$CEBPE_ATF4.02	Heterodimer of CEBP epsilon and ATF4	ubiquitous	0.86	551	563	557	-	1	0.869	0.009	0		tttaatGCAAcca
cpt1alpha1b	cpt1alpha1b			V$PARF	PAR/bZIP family	V$DBP.01	Albumin D-box binding protein	Brain Central Nervous System Digestive System Endocrine System Liver Muscles Nervous System	0.84	550	566	558	-	0.885	0.872	0.032	0		tccttTAATgcaaccag
cpt1alpha1b	cpt1alpha1b			V$LEFF	LEF1/TCF	V$TCF7L1.01	HMG box transcription factor Tcf7l1 (TCF3)	Digestive System Embryonic Structures Endocrine System Islets of Langerhans Pancreas	0.86	553	569	561	+	0.777	0.863	0.003	0		gttgcatTAAAggatcg
cpt1alpha1b	cpt1alpha1b			V$KLFS	Krueppel like transcription factors	V$GKLF.02	Gut-enriched Krueppel-like factor	Blood Cells Bone Marrow Cells Embryonic Structures Erythrocytes Hematopoietic System	0.96	553	571	562	+	1	0.985	0.025	0		gttgcattAAAGgatcgcg
cpt1alpha1b	cpt1alpha1b			V$EBOX	E-box binding factors	V$MAX.01	Max/Max dimer	ubiquitous	0.85	562	578	570	-	1	0.862	0.012	0		taaagCACGcgatcctt
cpt1alpha1b	cpt1alpha1b			V$HESF	Vertebrate homologues of enhancer of split complex	V$HELT.01	Hey-like bHLH-transcriptional repressor	Cardiovascular System Ear Embryonic Structures Endocrine System Germ Cells Heart Muscles Myocardium Nervous System Neurons Ovary Urogenital System	0.91	563	577	570	-	1	0.941	0.031	0		aaagCACGcgatcct
cpt1alpha1b	cpt1alpha1b			V$AHRR	AHR-arnt heterodimers and AHR-related factors	V$AHRARNT.01	Aryl hydrocarbon receptor / Arnt heterodimers	Digestive System Liver	0.92	559	583	571	+	1	0.947	0.027	0		ttaaaggatcgCGTGctttaccggg
cpt1alpha1b	cpt1alpha1b			V$SRFF	Serum response element binding factor	V$SRF.05	Serum response factor	Cardiovascular System Heart Muscle, Smooth Muscles Myocardium	0.8	582	600	591	+	0.791	0.801	0.001	0		ggtacccaacACGGaagtg
cpt1alpha1b	cpt1alpha1b			V$ETSF	Human and murine ETS1 factors	V$ELF5.01	E74-like factor 5	Antibody-Producing Cells Blood Cells Bone Marrow Cells Breast Central Nervous System Endocrine System Germ Cells Hematopoietic System Immune System Leukocytes Myeloid Cells Nervous System Phagocytes Prostate Spinal Cord Testis Urogenital System	0.87	586	606	596	+	1	0.965	0.095	0		cccaacacGGAAgtgaatgct
cpt1alpha1b	cpt1alpha1b			V$HOXF	Paralog hox genes 1-8 from the four hox clusters A, B, C, D	V$NANOG.01	Homeobox transcription factor Nanog	Antibody-Producing Cells Blood Cells Bone Marrow Cells Bone and Bones Connective Tissue Ear Embryonic Structures Germ Cells Granulocytes Hematopoietic System Immune System Leukocytes Myeloid Cells Phagocytes Skeleton Thymus Gland Urogenital System	0.94	594	612	603	+	1	0.945	0.005	0		ggaagtgAATGctgagtgg
cpt1alpha1b	cpt1alpha1b			V$PAX6	PAX-4/PAX-6 paired domain binding sites	V$PAX6.03	Pax-6 paired domain binding site	Brain Central Nervous System Digestive System Embryonic Structures Endocrine System Eye Islets of Langerhans Nervous System Neurons Pancreas	0.76	597	615	606	-	0.839	0.765	0.005	0		cgtccACTCagcattcact
cpt1alpha1b	cpt1alpha1b			V$GLIF	GLI zinc finger family	V$GLI3.02	GLI-Kruppel family member GLI3	Cardiovascular System Digestive System Embryonic Structures Endocrine System Heart Islets of Langerhans Pancreas	0.88	600	616	608	-	1	0.883	0.003	0		acgtCCACtcagcattc
cpt1alpha1b	cpt1alpha1b			V$AP1R	MAF and AP1 related factors	V$MAFF.01	Transcription factor MafF	Antibody-Producing Cells Blood Cells Blood Platelets Bone Marrow Cells Digestive System Ear Endocrine System Eye Hematopoietic System Immune System Islets of Langerhans Liver Pancreas	0.83	598	620	609	+	1	0.888	0.058	0		gtgaatGCTGagtggacgttctg
cpt1alpha1b	cpt1alpha1b			V$NKXH	NKX homeodomain factors	V$NKX25.05	Homeodomain factor Nkx-2.5/Csx	Cardiovascular System Central Nervous System Digestive System Embryonic Structures Endocrine System Heart Islets of Langerhans Lung Muscles Myocardium Nervous System Pancreas Prostate Respiratory System Spinal Cord Thyroid Gland Urogenital System	0.97	601	619	610	+	1	0.992	0.022	0		aatgcTGAGtggacgttct
cpt1alpha1b	cpt1alpha1b			V$SORY	SOX/SRY-sex/testis determinig and related HMG box factors	V$SOX10.03	SRY (sex determining region Y)-box 10, dimeric binding sites	Bone and Bones Cartilage Connective Tissue Embryonic Structures Endocrine System Leydig Cells Nervous System Neuroglia Skeleton Testis Thyroid Gland Urogenital System	0.72	599	621	610	-	0.75	0.74	0.02	0		gcAGAAcgtccactcagcattca
cpt1alpha1b	cpt1alpha1b			V$HNFP	Histone nuclear factor P	V$MIZF.01	MBD2 (methyl-CpG-binding protein)-interacting zinc finger protein, histone nuclear factor P (HiNF-P)		0.84	608	626	617	+	0.75	0.854	0.014	0		agTGGAcgttctgcctgct
cpt1alpha1b	cpt1alpha1b			V$HAND	Twist subfamily of class B bHLH transcription factors	V$TAL1_E2A.02	T-cell acute lymphocytic leukemia 1, SCL	Antibody-Producing Cells Antigen-Presenting Cells Blood Cells Bone Marrow Cells Bone and Bones Breast Cardiovascular System Connective Tissue Embryonic Structures Heart Hematopoietic System Immune System Integumentary System Leukocytes Lymphocytes Muscles Myocardium Skeleton Thymus Gland	0.98	614	634	624	-	1	0.994	0.014	0		atttttgCAGCaggcagaacg
cpt1alpha1b	cpt1alpha1b			V$SORY	SOX/SRY-sex/testis determinig and related HMG box factors	V$HMGIY.01	HMGI(Y) high-mobility-group protein I (Y), architectural transcription factor organizing the framework of a nuclear protein-DNA transcriptional complex	Bone and Bones Cartilage Connective Tissue Embryonic Structures Endocrine System Leydig Cells Nervous System Neuroglia Skeleton Testis Thyroid Gland Urogenital System	0.92	617	639	628	-	1	0.93	0.01	0		aagaAATTtttgcagcaggcaga
cpt1alpha1b	cpt1alpha1b			V$AP1F	AP1, Activating protein 1	V$JUNB.01	Transcription factor Jun-B	Antigen-Presenting Cells Brain Central Nervous System Endocrine System Immune System Nervous System Pineal Gland	0.87	636	648	642	+	1	0.913	0.043	0		tcttcaGTCAcgc
cpt1alpha1b	cpt1alpha1b			V$AP1R	MAF and AP1 related factors	V$MARE_ARE.01	Antioxidant response elements	Antibody-Producing Cells Blood Cells Blood Platelets Bone Marrow Cells Digestive System Ear Endocrine System Eye Hematopoietic System Immune System Islets of Langerhans Liver Pancreas	0.76	631	653	642	+	1	0.787	0.027	0		aaatttcttcaGTCAcgctgaga
cpt1alpha1b	cpt1alpha1b			V$GMEB	Glucocorticoid modulatory element binding proteins	V$GMEB2.01	Glucocorticoid modulatory element binding protein 2		0.69	635	649	642	-	0.777	0.704	0.014	0		aGCGTgactgaagaa
cpt1alpha1b	cpt1alpha1b			V$PAX3	PAX-3 binding sites	V$PAX3.02	Pax-3 paired domain protein	Embryonic Structures Muscle, Skeletal Muscles	0.85	639	657	648	+	1	0.88	0.03	0		tcagTCACgctgagaagat
cpt1alpha1b	cpt1alpha1b			V$ZICF	Members of ZIC-family, zinc finger protein of the cerebellum	V$ZIC3.01	Zic family member 3 (odd-paired Drosophila homolog) (secondary DNA binding preference)	Brain Central Nervous System Embryonic Structures Eye Nervous System Neurons	0.88	641	655	648	-	1	0.908	0.028	0		cttctCAGCgtgact
cpt1alpha1b	cpt1alpha1b			V$EVI1	EVI1-myleoid transforming protein	V$EVI1.05	Ecotropic viral integration site 1 encoded factor, amino-terminal zinc finger domain	Adipose Tissue Antibody-Producing Cells Blood Cells Bone Marrow Cells Brain Central Nervous System Connective Tissue Erythrocytes Hematopoietic System Immune System Nervous System Neurons Thymus Gland	0.81	648	664	656	+	1	0.904	0.094	0		ctgagaaGATAtacaca
cpt1alpha1b	cpt1alpha1b			V$SORY	SOX/SRY-sex/testis determinig and related HMG box factors	V$SOX1.01	SRY (sex determining region Y)-box 1, dimeric binding sites	Bone and Bones Cartilage Connective Tissue Embryonic Structures Endocrine System Leydig Cells Nervous System Neuroglia Skeleton Testis Thyroid Gland Urogenital System	0.72	656	678	667	-	0.75	0.733	0.013	0		atgCCATgtttttgtgtgtatat
cpt1alpha1b	cpt1alpha1b			V$FKHD	Fork head domain factors	V$FOXP1_ES.01	Alternative splicing variant of FOXP1, activated in ESCs	Blood Cells Brain Breast Cartilage Central Nervous System Connective Tissue Ear Endocrine System Eye Immune System Islets of Langerhans Leukocytes Liver Lung Lymphocytes Muscle, Skeletal Muscles Nervous System Ovary Pancreas Pituitary Gland Prostate Testis Thymus Gland Thyroid Gland Urogenital System	1	662	678	670	+	1	1	0	0		acacaaaAACAtggcat
cpt1alpha1b	cpt1alpha1b			V$P53F	p53 tumor suppressor	V$P53.03	Tumor suppressor p53 (3' half site)	ubiquitous	0.92	661	685	673	+	1	0.938	0.018	0		cacacaaaaacatggCATGttttta
cpt1alpha1b	cpt1alpha1b			V$SORY	SOX/SRY-sex/testis determinig and related HMG box factors	V$SOX10.02	SRY (sex determining region Y)-box 10, dimeric binding sites	Bone and Bones Cartilage Connective Tissue Embryonic Structures Endocrine System Leydig Cells Nervous System Neuroglia Skeleton Testis Thyroid Gland Urogenital System	0.66	663	685	674	-	0.75	0.711	0.051	0		tAAAAacatgccatgtttttgtg
cpt1alpha1b	cpt1alpha1b			V$SORY	SOX/SRY-sex/testis determinig and related HMG box factors	V$SOX9.03	SRY (sex determining region Y)-box 9 homodimer	Bone and Bones Cartilage Connective Tissue Embryonic Structures Endocrine System Leydig Cells Nervous System Neuroglia Skeleton Testis Thyroid Gland Urogenital System	0.77	668	690	679	+	0.76	0.775	0.005	0		aaACATggcatgtttttaacaac
cpt1alpha1b	cpt1alpha1b			V$FKHD	Fork head domain factors	V$FOXP1_ES.01	Alternative splicing variant of FOXP1, activated in ESCs	Blood Cells Brain Breast Cartilage Central Nervous System Connective Tissue Ear Endocrine System Eye Immune System Islets of Langerhans Leukocytes Liver Lung Lymphocytes Muscle, Skeletal Muscles Nervous System Ovary Pancreas Pituitary Gland Prostate Testis Thymus Gland Thyroid Gland Urogenital System	1	672	688	680	-	1	1	0	0		tgttaaaAACAtgccat
cpt1alpha1b	cpt1alpha1b			V$HNF1	Hepatic Nuclear Factor 1	V$TCF2.01	Hepatocyte nuclear factor 1 beta (HNF1B)	Digestive System Endocrine System Islets of Langerhans Kidney Liver Pancreas Urogenital System	0.79	679	695	687	-	1	0.808	0.018	0		tatgtgttGTTAaaaac
cpt1alpha1b	cpt1alpha1b			V$BPTF	Bromodomain and PHD domain transcription factors	V$FAC1.01	Fetal Alz-50 clone 1 (FAC1)	Brain Central Nervous System Nervous System Neurons	0.96	683	693	688	+	1	0.991	0.031	0		ttaacAACAca
cpt1alpha1b	cpt1alpha1b			V$GCMF	Chorion-specific transcription factors with a GCM DNA binding domain	V$GCM1.03	Glial cells missing homolog 1 (secondary DNA binding preference)	Embryonic Structures Endocrine System Immune System Parathyroid Glands Thymus Gland	0.83	690	704	697	-	1	0.981	0.151	0		agcatCCCCtatgtg
cpt1alpha1b	cpt1alpha1b			V$MZF1	Myeloid zinc finger 1 factors	V$MZF1.02	Myeloid zinc finger protein MZF1	Blood Cells Bone Marrow Cells Hematopoietic System Immune System Leukocytes Myeloid Cells	0.99	694	704	699	+	1	0.995	0.005	0		taGGGGatgct
cpt1alpha1b	cpt1alpha1b			V$FKHD	Fork head domain factors	V$FREAC4.01	Fork head related activator-4 (FOXD1)	Blood Cells Brain Breast Cartilage Central Nervous System Connective Tissue Ear Endocrine System Eye Immune System Islets of Langerhans Leukocytes Liver Lung Lymphocytes Muscle, Skeletal Muscles Nervous System Ovary Pancreas Pituitary Gland Prostate Testis Thymus Gland Thyroid Gland Urogenital System	0.78	696	712	704	-	0.75	0.793	0.013	0		ccttagtaAGCAtcccc
cpt1alpha1b	cpt1alpha1b			V$AP1R	MAF and AP1 related factors	V$VMAF.01	v-Maf	Antibody-Producing Cells Blood Cells Blood Platelets Bone Marrow Cells Digestive System Ear Endocrine System Eye Hematopoietic System Immune System Islets of Langerhans Liver Pancreas	0.82	696	718	707	-	0.784	0.854	0.034	0		aaaagtccttaGTAAgcatcccc
cpt1alpha1b	cpt1alpha1b			V$NKXH	NKX homeodomain factors	V$NKX31.02	NK3 homeobox 1, NKX-3 ALPHA, BAPX2	Cardiovascular System Central Nervous System Digestive System Embryonic Structures Endocrine System Heart Islets of Langerhans Lung Muscles Myocardium Nervous System Pancreas Prostate Respiratory System Spinal Cord Thyroid Gland Urogenital System	0.81	703	721	712	+	0.764	0.834	0.024	0		cttactaaGGACttttagt
cpt1alpha1b	cpt1alpha1b			V$NKXH	NKX homeodomain factors	V$NKX23.01	NK2 homeobox 3, CSX 3	Cardiovascular System Central Nervous System Digestive System Embryonic Structures Endocrine System Heart Islets of Langerhans Lung Muscles Myocardium Nervous System Pancreas Prostate Respiratory System Spinal Cord Thyroid Gland Urogenital System	0.8	704	722	713	-	0.783	0.838	0.038	0		tactaaaaGTCCttagtaa
cpt1alpha1b	cpt1alpha1b			V$RUSH	SWI/SNF related nucleophosphoproteins with a RING finger DNA binding motif	V$SMARCA3.02	SWI/SNF related, matrix associated, actin dependent regulator of chromatin, subfamily a, member 3		0.98	709	719	714	+	1	0.986	0.006	0		aaggACTTtta
cpt1alpha1b	cpt1alpha1b			V$PAX2	PAX-2 binding sites	V$PAX2.01	Zebrafish PAX2 paired domain protein	Ear Embryonic Structures Kidney Urogenital System	0.78	712	734	723	-	0.842	0.789	0.009	0		cctattatcccctactaAAAGtc
cpt1alpha1b	cpt1alpha1b			V$GCMF	Chorion-specific transcription factors with a GCM DNA binding domain	V$GCM1.03	Glial cells missing homolog 1 (secondary DNA binding preference)	Embryonic Structures Endocrine System Immune System Parathyroid Glands Thymus Gland	0.83	717	731	724	-	1	0.883	0.053	0		attatCCCCtactaa
cpt1alpha1b	cpt1alpha1b			V$ZF05	C2H2 zinc finger transcription factors 5	V$ZNF410.02	Zinc finger protein 410		0.68	718	732	725	+	0.75	0.753	0.073	0		tagTAGGggataata
cpt1alpha1b	cpt1alpha1b			V$ZF12	C2H2 zinc finger transcription factors 12	V$ZNF652.02	Zinc finger protein 652 (ZNF652)		0.74	718	732	725	+	0.75	0.81	0.07	0		tagtagGGGAtaata
cpt1alpha1b	cpt1alpha1b			V$MZF1	Myeloid zinc finger 1 factors	V$MZF1.02	Myeloid zinc finger protein MZF1	Blood Cells Bone Marrow Cells Hematopoietic System Immune System Leukocytes Myeloid Cells	0.99	721	731	726	+	1	0.995	0.005	0		taGGGGataat
cpt1alpha1b	cpt1alpha1b			V$GATA	GATA binding factors	V$GATA3.01	GATA-binding factor 3	Blood Cells Bone Marrow Cells Bone and Bones Cardiovascular System Connective Tissue Embryonic Structures Erythrocytes Heart Hematopoietic System Immune System Leukocytes Lymphocytes Muscles Myocardium Skeleton	0.91	722	734	728	+	1	0.939	0.029	0		agggGATAatagg
cpt1alpha1b	cpt1alpha1b			V$SORY	SOX/SRY-sex/testis determinig and related HMG box factors	V$SOX1.01	SRY (sex determining region Y)-box 1, dimeric binding sites	Bone and Bones Cartilage Connective Tissue Embryonic Structures Endocrine System Leydig Cells Nervous System Neuroglia Skeleton Testis Thyroid Gland Urogenital System	0.72	719	741	730	-	1	0.751	0.031	0		tagCAATcctattatcccctact
cpt1alpha1b	cpt1alpha1b			V$CART	Cart-1 (cartilage homeoprotein 1)	V$CART1.01	Cart-1 (cartilage homeoprotein 1)	Adrenal Glands Bone and Bones Brain Cardiovascular System Central Nervous System Connective Tissue Digestive System Embryonic Structures Endocrine System Eye Heart Immune System Islets of Langerhans Muscle, Skeletal Muscles Myeloid Cells Nervous System Neurons Nose Pancreas Phagocytes Pituitary Gland Skeleton Spinal Cord	0.86	723	743	733	+	1	0.872	0.012	0		ggggaTAATaggattgctaaa
cpt1alpha1b	cpt1alpha1b			V$SORY	SOX/SRY-sex/testis determinig and related HMG box factors	V$SOX3.02	SRY-box containing gene 3, dimeric binding sites	Bone and Bones Cartilage Connective Tissue Embryonic Structures Endocrine System Leydig Cells Nervous System Neuroglia Skeleton Testis Thyroid Gland Urogenital System	0.7	725	747	736	+	0.75	0.719	0.019	0		ggaTAATaggattgctaaactgg
cpt1alpha1b	cpt1alpha1b			V$PARF	PAR/bZIP family	V$TEF_HLF.01	Thyrotrophic embryonic factor / hepatic leukemia factor	Brain Central Nervous System Digestive System Endocrine System Liver Muscles Nervous System	0.78	731	747	739	+	0.86	0.806	0.026	0		taggaTTGCtaaactgg
cpt1alpha1b	cpt1alpha1b			V$CEBP	Ccaat/Enhancer Binding Protein	V$CEBPB.01	CCAAT/enhancer binding protein beta	Adipose Tissue Bone Marrow Cells Connective Tissue Digestive System Hematopoietic System Immune System Liver Myeloid Cells Phagocytes	0.94	733	747	740	-	1	0.951	0.011	0		ccagtttaGCAAtcc
cpt1alpha1b	cpt1alpha1b			V$SRFF	Serum response element binding factor	V$SRF.03	Serum response factor	Cardiovascular System Heart Muscle, Smooth Muscles Myocardium	0.79	743	761	752	-	0.885	0.803	0.013	0		ctcccgaaatTTGGccagt
cpt1alpha1b	cpt1alpha1b			V$HEAT	Heat shock factors	V$HSF1.01	Heat shock factor 1	ubiquitous	0.84	745	769	757	-	0.905	0.844	0.004	0		attagaaactccCGAAatttggcca
cpt1alpha1b	cpt1alpha1b			V$DEAF	Homolog to deformed epidermal autoregulatory factor-1 from D. melanogaster	V$NUDR.01	NUDR (nuclear DEAF-1 related transcriptional regulator protein)	Brain Central Nervous System Nervous System	0.73	752	770	761	+	1	0.806	0.076	0		attTCGGgagtttctaatg
cpt1alpha1b	cpt1alpha1b			V$NFKB	Nuclear factor kappa B/c-rel	V$NFKAPPAB.02	NF-kappaB	Blood Cells Immune System Leukocytes Myeloid Cells Phagocytes	0.82	755	769	762	+	1	0.86	0.04	0		tcGGGAgtttctaat
cpt1alpha1b	cpt1alpha1b			V$PARF	PAR/bZIP family	V$VBP.01	PAR-type chicken vitellogenin promoter-binding protein	Brain Central Nervous System Digestive System Endocrine System Liver Muscles Nervous System	0.86	761	777	769	+	1	0.917	0.057	0		gtttctaatGTAAtaga
cpt1alpha1b	cpt1alpha1b			V$BZIP	Heterodimers between bZIP family members	V$CEBPE_ATF4.02	Heterodimer of CEBP epsilon and ATF4	ubiquitous	0.86	764	776	770	+	0.854	0.869	0.009	0		tctaatGTAAtag
cpt1alpha1b	cpt1alpha1b			V$CREB	cAMP-responsive element binding proteins	V$E4BP4.01	E4BP4, bZIP domain, transcriptional repressor	Brain Central Nervous System Endocrine System Nervous System Pineal Gland	0.8	760	780	770	+	1	0.868	0.068	0		agtttctaatGTAAtagaaaa
cpt1alpha1b	cpt1alpha1b			V$CART	Cart-1 (cartilage homeoprotein 1)	V$PHOX2.01	Phox2a (ARIX) and Phox2b	Adrenal Glands Bone and Bones Brain Cardiovascular System Central Nervous System Connective Tissue Digestive System Embryonic Structures Endocrine System Eye Heart Immune System Islets of Langerhans Muscle, Skeletal Muscles Myeloid Cells Nervous System Neurons Nose Pancreas Phagocytes Pituitary Gland Skeleton Spinal Cord	0.87	761	781	771	+	1	0.882	0.012	0		gtttcTAATgtaatagaaaat
cpt1alpha1b	cpt1alpha1b			V$SORY	SOX/SRY-sex/testis determinig and related HMG box factors	V$HMGIY.01	HMGI(Y) high-mobility-group protein I (Y), architectural transcription factor organizing the framework of a nuclear protein-DNA transcriptional complex	Bone and Bones Cartilage Connective Tissue Embryonic Structures Endocrine System Leydig Cells Nervous System Neuroglia Skeleton Testis Thyroid Gland Urogenital System	0.92	764	786	775	-	1	0.946	0.026	0		tggaAATTttctattacattaga
cpt1alpha1b	cpt1alpha1b			V$CART	Cart-1 (cartilage homeoprotein 1)	V$HESX1.01	HESX homeobox 1, dimeric binding site	Adrenal Glands Bone and Bones Brain Cardiovascular System Central Nervous System Connective Tissue Digestive System Embryonic Structures Endocrine System Eye Heart Immune System Islets of Langerhans Muscle, Skeletal Muscles Myeloid Cells Nervous System Neurons Nose Pancreas Phagocytes Pituitary Gland Skeleton Spinal Cord	0.7	766	786	776	+	1	0.717	0.017	0		taatgTAATagaaaatttcca
cpt1alpha1b	cpt1alpha1b			V$SATB	Special AT-rich sequence binding protein	V$SATB1.01	Special AT-rich sequence-binding protein 1, predominantly expressed in thymocytes, binds to matrix attachment regions (MARs)	Blood Cells Bone and Bones Brain Central Nervous System Connective Tissue Embryonic Structures Immune System Leukocytes Lymphocytes Nervous System Neurons Skeleton Thymus Gland	0.94	769	783	776	+	1	0.948	0.008	0		tgtAATAgaaaattt
cpt1alpha1b	cpt1alpha1b			V$NFAT	Nuclear factor of activated T-cells	V$NFAT5.02	Nuclear factor of activated T-cells 5	Blood Cells Cardiovascular System Cartilage Connective Tissue Heart Immune System Leukocytes Lymphocytes Myeloid Cells	0.87	771	789	780	+	0.775	0.871	0.001	0		taatAGAAaatttccacaa
cpt1alpha1b	cpt1alpha1b			V$NFAT	Nuclear factor of activated T-cells	V$NFAT5.02	Nuclear factor of activated T-cells 5	Blood Cells Cardiovascular System Cartilage Connective Tissue Heart Immune System Leukocytes Lymphocytes Myeloid Cells	0.87	771	789	780	-	1	0.955	0.085	0		ttgtGGAAattttctatta
cpt1alpha1b	cpt1alpha1b			V$NFAT	Nuclear factor of activated T-cells	V$NFAT.01	Nuclear factor of activated T-cells	Blood Cells Cardiovascular System Cartilage Connective Tissue Heart Immune System Leukocytes Lymphocytes Myeloid Cells	0.95	773	791	782	-	1	0.96	0.01	0		ttttgtGGAAattttctat
cpt1alpha1b	cpt1alpha1b			V$OCT1	Octamer binding protein	V$OCT1.06	Octamer-binding factor 1	Antibody-Producing Cells Blood Cells Immune System Kidney Leukocytes Lymphocytes Urogenital System	0.81	776	790	783	-	1	0.827	0.017	0		tttgtggaAATTttc
cpt1alpha1b	cpt1alpha1b			V$BCL6	POZ domain zinc finger expressed in B-Cells	V$BCL6.02	POZ/zinc finger protein, transcriptional repressor, translocations observed in diffuse large cell lymphoma	Antibody-Producing Cells Blood Cells Germ Cells Immune System Leukocytes Lymphocytes Urogenital System	0.77	777	793	785	-	0.8	0.784	0.014	0		tattttgTGGAaatttt
cpt1alpha1b	cpt1alpha1b			V$CEBP	Ccaat/Enhancer Binding Protein	V$CEBPE.02	CCAAT/enhancer binding protein (C/EBP), epsilon	Adipose Tissue Bone Marrow Cells Connective Tissue Digestive System Hematopoietic System Immune System Liver Myeloid Cells Phagocytes	0.97	779	793	786	-	0.96	0.982	0.012	0		tattttgtGGAAatt
cpt1alpha1b	cpt1alpha1b			V$SORY	SOX/SRY-sex/testis determinig and related HMG box factors	V$HMGIY.01	HMGI(Y) high-mobility-group protein I (Y), architectural transcription factor organizing the framework of a nuclear protein-DNA transcriptional complex	Bone and Bones Cartilage Connective Tissue Embryonic Structures Endocrine System Leydig Cells Nervous System Neuroglia Skeleton Testis Thyroid Gland Urogenital System	0.92	775	797	786	+	1	0.946	0.026	0		agaaAATTtccacaaaatacaga
cpt1alpha1b	cpt1alpha1b			V$SORY	SOX/SRY-sex/testis determinig and related HMG box factors	V$SOX21.02	SRY (sex determining region Y)-box 21, dimeric binding sites	Bone and Bones Cartilage Connective Tissue Embryonic Structures Endocrine System Leydig Cells Nervous System Neuroglia Skeleton Testis Thyroid Gland Urogenital System	0.72	781	803	792	-	0.75	0.728	0.008	0		aaaTAATctgtattttgtggaaa
cpt1alpha1b	cpt1alpha1b			V$BRN5	Brn-5 POU domain factors	V$BRN5.02	Brn-5, POU-VI protein class (also known as emb and CNS-1)	Brain Central Nervous System Nervous System	0.77	786	808	797	+	1	0.788	0.018	0		acaaaatacagATTAttttaaca
cpt1alpha1b	cpt1alpha1b			V$HNF6	Onecut homeodomain factor HNF6	V$OC2.01	CUT-homeodomain transcription factor Onecut-2	Digestive System Embryonic Structures Endocrine System Islets of Langerhans Liver Pancreas	0.82	789	805	797	-	1	0.853	0.033	0		taaaatAATCtgtattt
cpt1alpha1b	cpt1alpha1b			V$DUXF	Double homeobox factors	V$DUX4.01	Double homeobox protein 4	Muscle, Skeletal Muscles	0.73	793	807	800	+	1	0.793	0.063	0		acaGATTattttaac
cpt1alpha1b	cpt1alpha1b			V$MYBL	Cellular and viral myb-like transcriptional regulators	V$MYBL1.01	V-myb avian myeloblastosis viral oncogene homolog-like 1 (AMYB)	Blood Cells Bone Marrow Cells Erythrocytes Hematopoietic System Immune System Leukocytes	0.81	795	815	805	+	0.782	0.877	0.067	0		agattattttaACAGttcaac
cpt1alpha1b	cpt1alpha1b			V$OVOL	OVO homolog-like transcription factors	V$OVOL1.01	Zinc finger transcription factor OVO homolog-like 1		0.8	799	813	806	-	1	0.801	0.001	0		tgaactGTTAaaata
cpt1alpha1b	cpt1alpha1b			V$ZF13	C2H2 zinc finger transcription factors 13	V$ZNF435.01	Zinc finger and SCAN domain containing 16		0.67	799	817	808	+	0.75	0.704	0.034	0		taTTTTaacagttcaacac
cpt1alpha1b	cpt1alpha1b			V$MYBL	Cellular and viral myb-like transcriptional regulators	V$MYBL1.01	V-myb avian myeloblastosis viral oncogene homolog-like 1 (AMYB)	Blood Cells Bone Marrow Cells Erythrocytes Hematopoietic System Immune System Leukocytes	0.81	801	821	811	-	0.781	0.82	0.01	0		tgttgtgttgaACTGttaaaa
cpt1alpha1b	cpt1alpha1b			V$BPTF	Bromodomain and PHD domain transcription factors	V$FAC1.01	Fetal Alz-50 clone 1 (FAC1)	Brain Central Nervous System Nervous System Neurons	0.96	813	823	818	+	1	0.961	0.001	0		aacacAACAtc
cpt1alpha1b	cpt1alpha1b			V$DMTF	Cyclin D binding myb-like transcription factor	V$DMP1.01	Cyclin D-interacting myb-like protein, DMTF1 - cyclin D binding myb-like transcription factor 1		0.82	815	829	822	-	1	0.923	0.103	0		tttccGGATgttgtg
cpt1alpha1b	cpt1alpha1b			V$ETSF	Human and murine ETS1 factors	V$CETS1P54.01	c-Ets-1(p54)	Antibody-Producing Cells Blood Cells Bone Marrow Cells Breast Central Nervous System Endocrine System Germ Cells Hematopoietic System Immune System Leukocytes Myeloid Cells Nervous System Phagocytes Prostate Spinal Cord Testis Urogenital System	0.92	812	832	822	-	1	0.962	0.042	0		tgttttCCGGatgttgtgttg
cpt1alpha1b	cpt1alpha1b			V$RP58	RP58 (ZFP238) zinc finger protein	V$RP58.01	Zinc finger protein RP58 (ZNF238), associated preferentially with heterochromatin	Brain Central Nervous System Nervous System	0.84	816	828	822	+	1	0.865	0.025	0		acaaCATCcggaa
cpt1alpha1b	cpt1alpha1b			V$ETSF	Human and murine ETS1 factors	V$ELK1.02	Elk-1	Antibody-Producing Cells Blood Cells Bone Marrow Cells Breast Central Nervous System Endocrine System Germ Cells Hematopoietic System Immune System Leukocytes Myeloid Cells Nervous System Phagocytes Prostate Spinal Cord Testis Urogenital System	0.91	817	837	827	+	1	0.951	0.041	0		caacatccGGAAaacacgtct
cpt1alpha1b	cpt1alpha1b			V$GMEB	Glucocorticoid modulatory element binding proteins	V$GMEB2.01	Glucocorticoid modulatory element binding protein 2		0.69	822	836	829	-	1	0.693	0.003	0		gACGTgttttccgga
cpt1alpha1b	cpt1alpha1b			V$FKHD	Fork head domain factors	V$FOXP1_ES.01	Alternative splicing variant of FOXP1, activated in ESCs	Blood Cells Brain Breast Cartilage Central Nervous System Connective Tissue Ear Endocrine System Eye Immune System Islets of Langerhans Leukocytes Liver Lung Lymphocytes Muscle, Skeletal Muscles Nervous System Ovary Pancreas Pituitary Gland Prostate Testis Thymus Gland Thyroid Gland Urogenital System	1	822	838	830	+	1	1	0	0		tccggaaAACAcgtcta
cpt1alpha1b	cpt1alpha1b			V$CREB	cAMP-responsive element binding proteins	V$XBP1.01	X-box-binding protein 1	Brain Central Nervous System Endocrine System Nervous System Pineal Gland	0.88	823	843	833	-	1	0.925	0.045	0		ttatgtagACGTgttttccgg
cpt1alpha1b	cpt1alpha1b			V$HASF	HIF-1 ancillary sequence family	V$HAS.01	HIF-1 ancillary sequence		0.91	828	838	833	+	1	0.913	0.003	0		aaaCACGtcta
cpt1alpha1b	cpt1alpha1b			V$PARF	PAR/bZIP family	V$DBP.01	Albumin D-box binding protein	Brain Central Nervous System Digestive System Endocrine System Liver Muscles Nervous System	0.84	832	848	840	-	1	0.852	0.012	0		aggtaTTATgtagacgt
cpt1alpha1b	cpt1alpha1b			V$FKHD	Fork head domain factors	V$FHXB.01	Fork head homologous X binds DNA with a dual sequence specificity (FHXA and FHXB)	Blood Cells Brain Breast Cartilage Central Nervous System Connective Tissue Ear Endocrine System Eye Immune System Islets of Langerhans Leukocytes Liver Lung Lymphocytes Muscle, Skeletal Muscles Nervous System Ovary Pancreas Pituitary Gland Prostate Testis Thymus Gland Thyroid Gland Urogenital System	0.83	834	850	842	+	1	0.905	0.075	0		gtctacATAAtaccttt
cpt1alpha1b	cpt1alpha1b			V$OVOL	OVO homolog-like transcription factors	V$OVOL1.01	Zinc finger transcription factor OVO homolog-like 1		0.8	842	856	849	+	0.75	0.812	0.012	0		aataccTTTActttg
cpt1alpha1b	cpt1alpha1b			V$LEFF	LEF1/TCF	V$LEF1.02	TCF/LEF-1, involved in the Wnt signal transduction pathway	Digestive System Embryonic Structures Endocrine System Islets of Langerhans Pancreas	0.94	847	863	855	-	1	0.951	0.011	0		gaactgtCAAAgtaaag
cpt1alpha1b	cpt1alpha1b			V$TALE	TALE homeodomain class recognizing TG motifs	V$TGIF.01	TG-interacting factor belonging to TALE class of homeodomain factors	Bone Marrow Cells Embryonic Structures Hematopoietic System Nervous System Neurons	1	851	867	859	-	1	1	0	0		aacagaactGTCAaagt
cpt1alpha1b	cpt1alpha1b			V$MYT1	MYT1 C2HC zinc finger protein	V$MYT1L.01	Myelin transcription factor 1-like, neuronal C2HC zinc finger factor 1	Central Nervous System Nervous System Neuroglia Neurons	0.92	855	867	861	+	1	0.944	0.024	0		tgacAGTTctgtt
cpt1alpha1b	cpt1alpha1b			V$HOXH	HOX - MEIS1 heterodimers	V$MEIS1A_HOXA9.01	Meis1a and Hoxa9 form heterodimeric binding complexes on target DNA	Bone Marrow Cells Bone and Bones Central Nervous System Connective Tissue Embryonic Structures Hematopoietic System Integumentary System Nervous System Neurons Prostate Skeleton Spinal Cord Urogenital System	0.77	855	869	862	+	1	0.795	0.025	0		TGACagttctgtttt
cpt1alpha1b	cpt1alpha1b			V$HEAT	Heat shock factors	V$HSF1.03	Heat shock factor 1	ubiquitous	0.76	852	876	864	-	1	0.77	0.01	0		tgcgattaaaacAGAActgtcaaag
cpt1alpha1b	cpt1alpha1b			V$FKHD	Fork head domain factors	V$FOXP1_ES.01	Alternative splicing variant of FOXP1, activated in ESCs	Blood Cells Brain Breast Cartilage Central Nervous System Connective Tissue Ear Endocrine System Eye Immune System Islets of Langerhans Leukocytes Liver Lung Lymphocytes Muscle, Skeletal Muscles Nervous System Ovary Pancreas Pituitary Gland Prostate Testis Thymus Gland Thyroid Gland Urogenital System	1	858	874	866	-	1	1	0	0		cgattaaAACAgaactg
cpt1alpha1b	cpt1alpha1b			V$HOMF	Homeodomain transcription factors	V$HHEX.01	Hematopoietically expressed homeobox, proline-rich homeodomain protein	Blood Cells Bone Marrow Cells Bone and Bones Cardiovascular System Cartilage Central Nervous System Connective Tissue Digestive System Ear Embryonic Structures Endocrine System Germ Cells Heart Hematopoietic System Immune System Islets of Langerhans Leukocytes Liver Lymphocytes Muscles Nervous System Ovary Pancreas Skeleton Spinal Cord Thyroid Gland Urogenital System	0.95	858	876	867	+	1	0.966	0.016	0		cagttctgtttTAATcgca
cpt1alpha1b	cpt1alpha1b			V$HOXF	Paralog hox genes 1-8 from the four hox clusters A, B, C, D	V$HOXB8.01	Homeobox B8 / Hox-2delta	Antibody-Producing Cells Blood Cells Bone Marrow Cells Bone and Bones Connective Tissue Ear Embryonic Structures Germ Cells Granulocytes Hematopoietic System Immune System Leukocytes Myeloid Cells Phagocytes Skeleton Thymus Gland Urogenital System	0.83	861	879	870	-	1	0.873	0.043	0		gtatgcgATTAaaacagaa
cpt1alpha1b	cpt1alpha1b			V$ABDB	Abdominal-B type homeodomain transcription factors	V$HOXA9.02	Homeobox A9 / Hox1-gamma	Bone Marrow Cells Bone and Bones Central Nervous System Connective Tissue Embryonic Structures Hematopoietic System Integumentary System Nervous System Prostate Skeleton Spinal Cord Urogenital System	0.85	863	879	871	-	0.922	0.856	0.006	0		gtatgcgaTTAAaacag
cpt1alpha1b	cpt1alpha1b			V$HOMF	Homeodomain transcription factors	V$HMX3.03	H6 homeodomain HMX3/Nkx5.1 transcription factor	Blood Cells Bone Marrow Cells Bone and Bones Cardiovascular System Cartilage Central Nervous System Connective Tissue Digestive System Ear Embryonic Structures Endocrine System Germ Cells Heart Hematopoietic System Immune System Islets of Langerhans Leukocytes Liver Lymphocytes Muscles Nervous System Ovary Pancreas Skeleton Spinal Cord Thyroid Gland Urogenital System	0.82	862	880	871	+	1	0.846	0.026	0		tctgtttTAATcgcatact
cpt1alpha1b	cpt1alpha1b			V$NKX6	NK6 homeobox transcription factors	V$NKX61.02	NK6 homeobox 1	Central Nervous System Digestive System Embryonic Structures Endocrine System Islets of Langerhans Nervous System Pancreas Spinal Cord	0.85	864	878	871	+	1	0.91	0.06	0		tgttTTAAtcgcata
cpt1alpha1b	cpt1alpha1b			V$BCDF	Bicoid-like homeodomain transcription factors	V$CRX.01	Cone-rod homeobox-containing transcription factor / otx-like homeobox gene	Brain Cardiovascular System Central Nervous System Ear Embryonic Structures Endocrine System Eye Heart Nervous System Neurons Pineal Gland Pituitary Gland	0.94	864	880	872	+	1	0.955	0.015	0		tgtttTAATcgcatact
cpt1alpha1b	cpt1alpha1b			V$OCT1	Octamer binding protein	V$OCT1.01	Octamer-binding factor 1	Antibody-Producing Cells Blood Cells Immune System Kidney Leukocytes Lymphocytes Urogenital System	0.77	866	880	873	-	1	0.796	0.026	0		agTATGcgattaaaa
cpt1alpha1b	cpt1alpha1b			V$SORY	SOX/SRY-sex/testis determinig and related HMG box factors	V$SOX21.02	SRY (sex determining region Y)-box 21, dimeric binding sites	Bone and Bones Cartilage Connective Tissue Embryonic Structures Endocrine System Leydig Cells Nervous System Neuroglia Skeleton Testis Thyroid Gland Urogenital System	0.72	869	891	880	-	1	0.741	0.021	0		ataCAATtgaaagtatgcgatta
cpt1alpha1b	cpt1alpha1b			V$PRDF	Positive regulatory domain I binding factor	V$PRDM1.02	PRDI (positive regulatory domain I element) binding factor 1	Antibody-Producing Cells Blood Cells Immune System Leukocytes Lymphocytes	0.83	872	890	881	-	1	0.891	0.061	0		tacaattGAAAgtatgcga
cpt1alpha1b	cpt1alpha1b			V$SORY	SOX/SRY-sex/testis determinig and related HMG box factors	V$SOX7.01	SRY-related HMG-box gene 7	Bone and Bones Cartilage Connective Tissue Embryonic Structures Endocrine System Leydig Cells Nervous System Neuroglia Skeleton Testis Thyroid Gland Urogenital System	0.9	872	894	883	-	1	0.903	0.003	0		tcgatACAAttgaaagtatgcga
cpt1alpha1b	cpt1alpha1b			V$SORY	SOX/SRY-sex/testis determinig and related HMG box factors	V$SOX1.03	SRY (sex determining region Y)-box 1, dimeric binding sites	Bone and Bones Cartilage Connective Tissue Embryonic Structures Endocrine System Leydig Cells Nervous System Neuroglia Skeleton Testis Thyroid Gland Urogenital System	0.74	874	896	885	-	0.752	0.809	0.069	0		actCGATacaattgaaagtatgc
cpt1alpha1b	cpt1alpha1b			V$DMRT	DM domain-containing transcription factors	V$DMRT3.01	Doublesex and mab-3 related transcription factor 3	Embryonic Structures Endocrine System Germ Cells Ovary Testis Urogenital System	0.79	879	899	889	-	1	0.886	0.096	0		acgactcgaTACAattgaaag
cpt1alpha1b	cpt1alpha1b			V$SORY	SOX/SRY-sex/testis determinig and related HMG box factors	V$SRY.04	Sex determining region Y, dimeric binding sites	Bone and Bones Cartilage Connective Tissue Embryonic Structures Endocrine System Leydig Cells Nervous System Neuroglia Skeleton Testis Thyroid Gland Urogenital System	0.69	880	902	891	+	0.75	0.827	0.137	0		tttcAATTgtatcgagtcgttat
cpt1alpha1b	cpt1alpha1b			V$LTSM	Localized tandem sequence motif	V$LTSM.03	LTSM elements with 8 bp spacer		0.84	890	904	897	+	0.903	0.847	0.007	0		ATCGagtcgttataa
cpt1alpha1b	cpt1alpha1b			V$MYBL	Cellular and viral myb-like transcriptional regulators	V$VMYB.05	v-Myb, variant of AMV v-myb	Blood Cells Bone Marrow Cells Erythrocytes Hematopoietic System Immune System Leukocytes	0.9	890	910	900	-	1	0.905	0.005	0		gtcagattatAACGactcgat
cpt1alpha1b	cpt1alpha1b			V$TALE	TALE homeodomain class recognizing TG motifs	V$MEIS1.02	Meis homeobox 1	Bone Marrow Cells Embryonic Structures Hematopoietic System Nervous System Neurons	0.84	899	915	907	+	0.76	0.845	0.005	0		ttataatctGACAatac
cpt1alpha1b	cpt1alpha1b			V$TALE	TALE homeodomain class recognizing TG motifs	V$TGIF.01	TG-interacting factor belonging to TALE class of homeodomain factors	Bone Marrow Cells Embryonic Structures Hematopoietic System Nervous System Neurons	1	903	919	911	-	1	1	0	0		tgttgtattGTCAgatt
cpt1alpha1b	cpt1alpha1b			V$SORY	SOX/SRY-sex/testis determinig and related HMG box factors	V$SOX5.01	Sox-5	Bone and Bones Cartilage Connective Tissue Embryonic Structures Endocrine System Leydig Cells Nervous System Neuroglia Skeleton Testis Thyroid Gland Urogenital System	0.87	904	926	915	+	1	0.879	0.009	0		atctgaCAATacaacagatcttg
cpt1alpha1b	cpt1alpha1b			V$CHOP	C/EBP homologous protein (CHOP)	V$CHOP.01	Heterodimers of CHOP and C/EBPalpha	ubiquitous	0.9	922	934	928	+	1	0.908	0.008	0		tcttGCAAtagct
cpt1alpha1b	cpt1alpha1b			V$CLOX	CLOX and CLOX homology (CDP) factors	V$CUX1.01	Cut-like homeobox 1, dimeric binding site		0.69	917	939	928	-	0.812	0.751	0.061	0		ggatcagCTATtgcaagatctgt
cpt1alpha1b	cpt1alpha1b			V$MYOD	Myoblast determining factors	V$TCF21.01	Podocyte-expressed 1 (POD1)	Antibody-Producing Cells Antigen-Presenting Cells Embryonic Structures Endocrine System Germ Cells Immune System Muscle, Skeletal Muscles Thymus Gland Urogenital System	0.8	924	940	932	+	1	0.803	0.003	0		ttgcaataGCTGatccg
cpt1alpha1b	cpt1alpha1b			V$ZF5F	ZF5 POZ domain zinc finger	V$ZF5.03	ZF5 POZ domain zinc finger, zinc finger protein 161 (secondary DNA binding preference)		0.84	935	949	942	-	1	0.871	0.031	0		ttaCGCGcacggatc
cpt1alpha1b	cpt1alpha1b			V$EGRF	EGR/nerve growth factor induced protein C & related factors	V$EGR3.01	Early growth response gene 3 product	Central Nervous System Endocrine System Kidney Nervous System Testis Urogenital System	0.77	934	952	943	+	0.754	0.778	0.008	0		tgatCCGTgcgcgtaaacg
cpt1alpha1b	cpt1alpha1b			V$E2FF	E2F-myc activator/cell cycle regulator	V$E2F.03	E2F, involved in cell cycle regulation, interacts with Rb p107 protein	ubiquitous	0.85	937	953	945	+	1	0.889	0.039	0		tccgtGCGCgtaaacgg
cpt1alpha1b	cpt1alpha1b			V$ABDB	Abdominal-B type homeodomain transcription factors	V$HOXA13.01	Homeobox A13	Bone Marrow Cells Bone and Bones Central Nervous System Connective Tissue Embryonic Structures Hematopoietic System Integumentary System Nervous System Prostate Skeleton Spinal Cord Urogenital System	0.81	939	955	947	+	1	0.829	0.019	0		cgtgcgcgTAAAcggtg
cpt1alpha1b	cpt1alpha1b			V$HOMF	Homeodomain transcription factors	V$HMX2.02	Hmx2/Nkx5-2 homeodomain transcription factor	Blood Cells Bone Marrow Cells Bone and Bones Cardiovascular System Cartilage Central Nervous System Connective Tissue Digestive System Ear Embryonic Structures Endocrine System Germ Cells Heart Hematopoietic System Immune System Islets of Langerhans Leukocytes Liver Lymphocytes Muscles Nervous System Ovary Pancreas Skeleton Spinal Cord Thyroid Gland Urogenital System	0.82	940	958	949	+	1	0.871	0.051	0		gtgcgcgtAAACggtgcgc
cpt1alpha1b	cpt1alpha1b			V$MYBL	Cellular and viral myb-like transcriptional regulators	V$VMYB.05	v-Myb, variant of AMV v-myb	Blood Cells Bone Marrow Cells Erythrocytes Hematopoietic System Immune System Leukocytes	0.9	939	959	949	+	1	0.945	0.045	0		cgtgcgcgtaAACGgtgcgcg
cpt1alpha1b	cpt1alpha1b			V$ZF5F	ZF5 POZ domain zinc finger	V$ZF5.03	ZF5 POZ domain zinc finger, zinc finger protein 161 (secondary DNA binding preference)		0.84	948	962	955	-	1	0.863	0.023	0		gcaCGCGcaccgttt
cpt1alpha1b	cpt1alpha1b			V$ZF5F	ZF5 POZ domain zinc finger	V$ZF5.02	ZF5 POZ domain zinc finger, zinc finger protein 161		0.83	950	964	957	-	1	0.866	0.036	0		gggcaCGCGcaccgt
cpt1alpha1b	cpt1alpha1b			V$HESF	Vertebrate homologues of enhancer of split complex	V$HELT.01	Hey-like bHLH-transcriptional repressor	Cardiovascular System Ear Embryonic Structures Endocrine System Germ Cells Heart Muscles Myocardium Nervous System Neurons Ovary Urogenital System	0.91	951	965	958	-	1	0.953	0.043	0		agggCACGcgcaccg
cpt1alpha1b	cpt1alpha1b			V$ZF5F	ZF5 POZ domain zinc finger	V$ZF5.02	ZF5 POZ domain zinc finger, zinc finger protein 161		0.83	951	965	958	+	1	0.873	0.043	0		cggtgCGCGtgccct
cpt1alpha1b	cpt1alpha1b			V$AHRR	AHR-arnt heterodimers and AHR-related factors	V$AHRARNT.01	Aryl hydrocarbon receptor / Arnt heterodimers	Digestive System Liver	0.92	947	971	959	+	1	0.964	0.044	0		taaacggtgcgCGTGccctgtgctt
cpt1alpha1b	cpt1alpha1b			V$NRF1	Nuclear respiratory factor 1	V$NRF1.01	Nuclear respiratory factor 1 (NRF1), bZIP transcription factor that acts on nuclear genes encoding mitochondrial proteins	Adipose Tissue Connective Tissue Muscle, Skeletal Muscles	0.78	951	967	959	+	1	0.797	0.017	0		cggtGCGCgtgccctgt
cpt1alpha1b	cpt1alpha1b			V$ZF15	C2H2 zinc finger transcription factors 15	V$ZSCAN10.01	Zinc finger and SCAN domain containing 10 (ZNF206, Zfp206)		0.8	951	967	959	+	0.755	0.824	0.024	0		cggtgcgcgTGCCctgt
cpt1alpha1b	cpt1alpha1b			V$NRF1	Nuclear respiratory factor 1	V$NRF1.02	Nuclear respiratory factor 1 (NRF1)	Adipose Tissue Connective Tissue Muscle, Skeletal Muscles	0.79	952	968	960	-	0.75	0.856	0.066	0		cacagGGCAcgcgcacc
cpt1alpha1b	cpt1alpha1b			V$P53F	p53 tumor suppressor	V$P53.05	Tumor suppressor p53	ubiquitous	0.78	952	976	964	-	1	0.781	0.001	0		cgctCAAGcacagggcacgcgcacc
cpt1alpha1b	cpt1alpha1b			V$RXRF	RXR heterodimer binding sites	V$RAR_RXR.03	Retinoic acid receptor / retinoid X receptor heterodimer, DR5 sites	Bone and Bones Brain Central Nervous System Connective Tissue Digestive System Ear Endocrine System Integumentary System Liver Nervous System Parathyroid Glands Pituitary Gland Skeleton Thyroid Gland	0.81	956	980	968	-	0.86	0.869	0.059	0		gacgcGCTCaagcacagggcacgcg
cpt1alpha1b	cpt1alpha1b			V$HIFF	Hypoxia inducible factor, bHLH/PAS protein family	V$HIF1.02	Hypoxia inducible factor, bHLH / PAS protein family	Brain Central Nervous System Endocrine System Nervous System Pineal Gland	0.93	985	1001	993	-	1	0.948	0.018	0		tcctcaaaCGTGgagca
cpt1alpha1b	cpt1alpha1b			V$EVI1	EVI1-myleoid transforming protein	V$MEL1.03	MEL1 (MDS1/EVI1-like gene 1) DNA-binding domain 2	Adipose Tissue Antibody-Producing Cells Blood Cells Bone Marrow Cells Brain Central Nervous System Connective Tissue Erythrocytes Hematopoietic System Immune System Nervous System Neurons Thymus Gland	0.95	993	1009	1001	+	1	0.979	0.029	0		gtttgagGATGacgtca
cpt1alpha1b	cpt1alpha1b			V$CREB	cAMP-responsive element binding proteins	V$CREB.02	cAMP-responsive element binding protein	Brain Central Nervous System Endocrine System Nervous System Pineal Gland	0.89	993	1013	1003	+	1	0.988	0.098	0		gtttgaggaTGACgtcaggag
cpt1alpha1b	cpt1alpha1b			V$E4FF	Ubiquitous GLI - Krueppel like zinc finger involved in cell cycle regulation	V$E4F.01	GLI-Krueppel-related transcription factor, regulator of adenovirus E4 promoter	ubiquitous	0.82	998	1010	1004	-	1	0.893	0.073	0		ctgACGTcatcct
cpt1alpha1b	cpt1alpha1b			V$CREB	cAMP-responsive element binding proteins	V$ATF.02	Activating transcription factor	Brain Central Nervous System Endocrine System Nervous System Pineal Gland	0.83	995	1015	1005	-	1	1	0.17	0		tgctccTGACgtcatcctcaa
cpt1alpha1b	cpt1alpha1b			V$CREB	cAMP-responsive element binding proteins	V$CREB1.01	cAMP-responsive element binding protein 1	Brain Central Nervous System Endocrine System Nervous System Pineal Gland	0.86	996	1016	1006	+	1	1	0.14	0		tgaggaTGACgtcaggagcag
cpt1alpha1b	cpt1alpha1b			V$E4FF	Ubiquitous GLI - Krueppel like zinc finger involved in cell cycle regulation	V$E4F.01	GLI-Krueppel-related transcription factor, regulator of adenovirus E4 promoter	ubiquitous	0.82	1001	1013	1007	+	1	0.898	0.078	0		atgACGTcaggag
cpt1alpha1b	cpt1alpha1b			V$CREB	cAMP-responsive element binding proteins	V$CREB.02	cAMP-responsive element binding protein	Brain Central Nervous System Endocrine System Nervous System Pineal Gland	0.89	998	1018	1008	-	1	0.928	0.038	0		agctgctccTGACgtcatcct
cpt1alpha1b	cpt1alpha1b			V$E2FF	E2F-myc activator/cell cycle regulator	V$E2F.02	E2F, involved in cell cycle regulation, interacts with Rb p107 protein	ubiquitous	0.84	1015	1031	1023	+	0.857	0.885	0.045	0		agctagcggTAAAgaaa
cpt1alpha1b	cpt1alpha1b			V$FKHD	Fork head domain factors	V$FOXJ3.01	Forkhead box J3	Blood Cells Brain Breast Cartilage Central Nervous System Connective Tissue Ear Endocrine System Eye Immune System Islets of Langerhans Leukocytes Liver Lung Lymphocytes Muscle, Skeletal Muscles Nervous System Ovary Pancreas Pituitary Gland Prostate Testis Thymus Gland Thyroid Gland Urogenital System	0.89	1018	1034	1026	+	1	0.89	0	0		tagcggTAAAgaaaacg
cpt1alpha1b	cpt1alpha1b			V$DICE	Downstream Immunoglobulin Control Element, critical for B cell activity and specificity	V$DICE.01	Downstream Immunoglobulin Control Element, interacting factor: BEN (also termed Mus-TRD1 and WBSCR11)	Antibody-Producing Cells Blood Cells Embryonic Structures Immune System Leukocytes Lymphocytes Muscle, Skeletal Muscles	0.8	1020	1034	1027	-	0.892	0.829	0.029	0		cgttTTCTttaccgc
cpt1alpha1b	cpt1alpha1b			V$MEF2	MEF2, myocyte-specific enhancer binding factor	V$MEF2.01	Myocyte-specific enhancer factor 2	Cardiovascular System Embryonic Structures Heart Muscle, Skeletal Muscles Myocardium	0.77	1016	1038	1027	+	1	0.791	0.021	0		gctagcggTAAAgaaaacgctcc
cpt1alpha1b	cpt1alpha1b			V$HOMF	Homeodomain transcription factors	V$HMX2.02	Hmx2/Nkx5-2 homeodomain transcription factor	Blood Cells Bone Marrow Cells Bone and Bones Cardiovascular System Cartilage Central Nervous System Connective Tissue Digestive System Ear Embryonic Structures Endocrine System Germ Cells Heart Hematopoietic System Immune System Islets of Langerhans Leukocytes Liver Lymphocytes Muscles Nervous System Ovary Pancreas Skeleton Spinal Cord Thyroid Gland Urogenital System	0.82	1022	1040	1031	+	1	0.876	0.056	0		ggtaaagaAAACgctccgg
cpt1alpha1b	cpt1alpha1b			V$RU49	Zinc finger transcription factor RU49, zinc finger proliferation 1 - Zipro1	V$RU49.01	Zinc finger transcription factor RU49 (zinc finger proliferation 1 - Zipro 1). RU49 exhibits a strong preference for binding to tandem repeats of the minimal RU49 consensus binding site.		0.98	1039	1045	1042	-	1	1	0.02	0		aAGTAcc
cpt1alpha1b	cpt1alpha1b			V$LTFM	Lactotransferrin motif	V$LACTOFERRIN.01	Lactotransferrin and delta-lactoferrin, growth-inhibiting protein 12	Blood Cells Bone Marrow Cells Granulocytes Hematopoietic System Immune System Leukocytes Myeloid Cells Phagocytes	0.89	1039	1047	1043	+	0.8	0.897	0.007	0		gGTACttga
cpt1alpha1b	cpt1alpha1b			V$CEBP	Ccaat/Enhancer Binding Protein	V$CEBPA.01	CCAAT/enhancer binding protein alpha	Adipose Tissue Bone Marrow Cells Connective Tissue Digestive System Hematopoietic System Immune System Liver Myeloid Cells Phagocytes	0.94	1040	1054	1047	+	0.972	0.959	0.019	0		gtacttgaGAAAcag
cpt1alpha1b	cpt1alpha1b			V$ZFHX	Two-handed zinc finger homeodomain transcription factors	V$AREB6.04	AREB6 (Atp1a1 regulatory element binding factor 6)	Embryonic Structures	0.98	1045	1057	1051	-	1	0.994	0.014	0		actctGTTTctca
cpt1alpha1b	cpt1alpha1b			V$DMRT	DM domain-containing transcription factors	V$DMRT7.01	Doublesex and mab-3 related transcription factor 7	Embryonic Structures Endocrine System Germ Cells Ovary Testis Urogenital System	0.81	1047	1067	1057	-	1	0.857	0.047	0		tcatATTGgtactctgtttct
cpt1alpha1b	cpt1alpha1b			V$RU49	Zinc finger transcription factor RU49, zinc finger proliferation 1 - Zipro1	V$RU49.01	Zinc finger transcription factor RU49 (zinc finger proliferation 1 - Zipro 1). RU49 exhibits a strong preference for binding to tandem repeats of the minimal RU49 consensus binding site.		0.98	1054	1060	1057	+	1	0.99	0.01	0		gAGTAcc
cpt1alpha1b	cpt1alpha1b			V$ARID	AT rich interactive domain factor	V$ARID5A.01	AT rich interactive domain 5A (MRF1-like)	Antibody-Producing Cells Blood Cells Cardiovascular System Embryonic Structures Heart Immune System Leukocytes Lymphocytes Muscles Myocardium	0.87	1050	1070	1060	-	1	0.872	0.002	0		tcttcATATtggtactctgtt
cpt1alpha1b	cpt1alpha1b			V$CLOX	CLOX and CLOX homology (CDP) factors	V$CDP.02	Transcriptional repressor CDP		0.94	1053	1075	1064	+	1	0.963	0.023	0		agagtacCAATatgaagacccgg
cpt1alpha1b	cpt1alpha1b			V$ETSF	Human and murine ETS1 factors	V$ELK1.02	Elk-1	Antibody-Producing Cells Blood Cells Bone Marrow Cells Breast Central Nervous System Endocrine System Germ Cells Hematopoietic System Immune System Leukocytes Myeloid Cells Nervous System Phagocytes Prostate Spinal Cord Testis Urogenital System	0.91	1066	1086	1076	+	1	0.953	0.043	0		gaagacccGGAAccttactcg
cpt1alpha1b	cpt1alpha1b			V$RXRF	RXR heterodimer binding sites	V$THRA.01	Thyroid hormone receptor, alpha (ER4 - everted repeat, spacer 4)	Bone and Bones Brain Central Nervous System Connective Tissue Digestive System Ear Endocrine System Integumentary System Liver Nervous System Parathyroid Glands Pituitary Gland Skeleton Thyroid Gland	0.81	1070	1094	1082	-	1	0.818	0.008	0		tacaggaccgagtaAGGTtccgggt
cpt1alpha1b	cpt1alpha1b			V$NRSF	Neuron-restrictive silencer factor	V$NRSF.02	Neuron-restrictive silencer factor (11 bp spacer between half sites)	Brain Central Nervous System Nervous System Neurons	0.71	1072	1102	1087	-	0.867	0.734	0.024	0		aactattatacaGGACcgagtaaggttccgg
cpt1alpha1b	cpt1alpha1b			V$FKHD	Fork head domain factors	V$FHXB.01	Fork head homologous X binds DNA with a dual sequence specificity (FHXA and FHXB)	Blood Cells Brain Breast Cartilage Central Nervous System Connective Tissue Ear Endocrine System Eye Immune System Islets of Langerhans Leukocytes Liver Lung Lymphocytes Muscle, Skeletal Muscles Nervous System Ovary Pancreas Pituitary Gland Prostate Testis Thymus Gland Thyroid Gland Urogenital System	0.83	1088	1104	1096	+	1	0.869	0.039	0		tcctgtATAAtagtttt
cpt1alpha1b	cpt1alpha1b			V$SATB	Special AT-rich sequence binding protein	V$SATB1.01	Special AT-rich sequence-binding protein 1, predominantly expressed in thymocytes, binds to matrix attachment regions (MARs)	Blood Cells Bone and Bones Brain Central Nervous System Connective Tissue Embryonic Structures Immune System Leukocytes Lymphocytes Nervous System Neurons Skeleton Thymus Gland	0.94	1093	1107	1100	+	1	0.945	0.005	0		tatAATAgtttttgt
cpt1alpha1b	cpt1alpha1b			V$TALE	TALE homeodomain class recognizing TG motifs	V$TGIF.01	TG-interacting factor belonging to TALE class of homeodomain factors	Bone Marrow Cells Embryonic Structures Hematopoietic System Nervous System Neurons	1	1097	1113	1105	+	1	1	0	0		atagtttttGTCAgttt
cpt1alpha1b	cpt1alpha1b			V$TALE	TALE homeodomain class recognizing TG motifs	V$TGIF2.01	TGFB-induced factor homeobox 2, TALE homeobox TG-interacting factor 2	Bone Marrow Cells Embryonic Structures Hematopoietic System Nervous System Neurons	0.81	1101	1117	1109	-	0.76	0.816	0.006	0		gactaaactGACAaaaa
cpt1alpha1b	cpt1alpha1b			O$INRE	Core promoter initiator elements	O$DINR.01	Drosophila initiator motifs		0.94	1105	1115	1110	+	1	0.956	0.016	0		tgTCAGtttag
cpt1alpha1b	cpt1alpha1b			V$HOXH	HOX - MEIS1 heterodimers	V$MEIS1A_HOXA9.01	Meis1a and Hoxa9 form heterodimeric binding complexes on target DNA	Bone Marrow Cells Bone and Bones Central Nervous System Connective Tissue Embryonic Structures Hematopoietic System Integumentary System Nervous System Neurons Prostate Skeleton Spinal Cord Urogenital System	0.77	1105	1119	1112	+	0.761	0.802	0.032	0		TGTCagtttagtcat
cpt1alpha1b	cpt1alpha1b			V$AP1F	AP1, Activating protein 1	V$JUNB.01	Transcription factor Jun-B	Antigen-Presenting Cells Brain Central Nervous System Endocrine System Immune System Nervous System Pineal Gland	0.87	1109	1121	1115	+	1	0.922	0.052	0		agtttaGTCAttt
cpt1alpha1b	cpt1alpha1b			V$HNF1	Hepatic Nuclear Factor 1	V$HNF1.03	Hepatic nuclear factor 1	Digestive System Endocrine System Islets of Langerhans Kidney Liver Pancreas Urogenital System	0.8	1110	1126	1118	+	0.784	0.834	0.034	0		gTTTAgtcatttgcagc
cpt1alpha1b	cpt1alpha1b			V$TCFF	TCF11 transcription factor	V$TCF11.01	TCF11/LCR-F1/Nrf1 homodimers		1	1115	1121	1118	+	1	1	0	0		GTCAttt
cpt1alpha1b	cpt1alpha1b			V$BZIP	Heterodimers between bZIP family members	V$CEBPE_ATF4.02	Heterodimer of CEBP epsilon and ATF4	ubiquitous	0.86	1117	1129	1123	-	1	0.861	0.001	0		aatgctGCAAatg
cpt1alpha1b	cpt1alpha1b			O$VTBP	Vertebrate TATA binding protein factor	O$VTATA.01	Cellular and viral TATA box elements		0.9	1120	1136	1128	-	1	0.96	0.06	0		cagtaTAAAtgctgcaa
cpt1alpha1b	cpt1alpha1b			O$PTBP	Plant TATA binding protein factor	O$PTATA.02	Plant TATA box		0.9	1123	1137	1130	-	1	0.906	0.006	0		acagTATAaatgctg
cpt1alpha1b	cpt1alpha1b			V$SORY	SOX/SRY-sex/testis determinig and related HMG box factors	V$SOX21.01	SRY (sex determining region Y)-box 21, dimeric binding sites	Bone and Bones Cartilage Connective Tissue Embryonic Structures Endocrine System Leydig Cells Nervous System Neuroglia Skeleton Testis Thyroid Gland Urogenital System	0.72	1123	1145	1134	+	0.75	0.726	0.006	0		cagCATTtatactgtgaatggtg
cpt1alpha1b	cpt1alpha1b			V$HOXF	Paralog hox genes 1-8 from the four hox clusters A, B, C, D	V$NANOG.01	Homeobox transcription factor Nanog	Antibody-Producing Cells Blood Cells Bone Marrow Cells Bone and Bones Connective Tissue Ear Embryonic Structures Germ Cells Granulocytes Hematopoietic System Immune System Leukocytes Myeloid Cells Phagocytes Skeleton Thymus Gland Urogenital System	0.94	1132	1150	1141	+	1	0.968	0.028	0		tactgtgAATGgtgagtaa
cpt1alpha1b	cpt1alpha1b			V$SORY	SOX/SRY-sex/testis determinig and related HMG box factors	V$SOX1.04	SRY (sex determining region Y)-box 1, dimeric binding sites	Bone and Bones Cartilage Connective Tissue Embryonic Structures Endocrine System Leydig Cells Nervous System Neuroglia Skeleton Testis Thyroid Gland Urogenital System	0.79	1135	1157	1146	+	1	0.791	0.001	0		tgtGAATggtgagtaacatctta
cpt1alpha1b	cpt1alpha1b			V$AP1F	AP1, Activating protein 1	V$AP1.02	Activator protein 1	Antigen-Presenting Cells Brain Central Nervous System Endocrine System Immune System Nervous System Pineal Gland	0.87	1141	1153	1147	+	1	0.929	0.059	0		tggtGAGTaacat
cpt1alpha1b	cpt1alpha1b			V$GATA	GATA binding factors	V$GATA3.02	GATA-binding factor 3	Blood Cells Bone Marrow Cells Bone and Bones Cardiovascular System Connective Tissue Embryonic Structures Erythrocytes Heart Hematopoietic System Immune System Leukocytes Lymphocytes Muscles Myocardium Skeleton	0.91	1146	1158	1152	-	1	0.916	0.006	0		ataAGATgttact
cpt1alpha1b	cpt1alpha1b			V$EVI1	EVI1-myleoid transforming protein	V$EVI1.07	Evi-1 zinc finger protein, carboxy-terminal zinc finger domain	Adipose Tissue Antibody-Producing Cells Blood Cells Bone Marrow Cells Brain Central Nervous System Connective Tissue Erythrocytes Hematopoietic System Immune System Nervous System Neurons Thymus Gland	0.9	1145	1161	1153	-	1	0.9	0	0		aatatAAGAtgttactc
cpt1alpha1b	cpt1alpha1b			O$VTBP	Vertebrate TATA binding protein factor	O$LTATA.01	Lentivirus LTR TATA box		0.82	1146	1162	1154	-	1	0.893	0.073	0		gaaTATAagatgttact
cpt1alpha1b	cpt1alpha1b			V$SORY	SOX/SRY-sex/testis determinig and related HMG box factors	V$SOX7.02	SRY-related HMG-box gene 7, dimeric binding sites	Bone and Bones Cartilage Connective Tissue Embryonic Structures Endocrine System Leydig Cells Nervous System Neuroglia Skeleton Testis Thyroid Gland Urogenital System	0.72	1143	1165	1154	-	0.75	0.787	0.067	0		taAGAAtataagatgttactcac
cpt1alpha1b	cpt1alpha1b			V$SORY	SOX/SRY-sex/testis determinig and related HMG box factors	V$SOX7.02	SRY-related HMG-box gene 7, dimeric binding sites	Bone and Bones Cartilage Connective Tissue Embryonic Structures Endocrine System Leydig Cells Nervous System Neuroglia Skeleton Testis Thyroid Gland Urogenital System	0.72	1148	1170	1159	+	0.751	0.727	0.007	0		taACATcttatattcttagtaca
cpt1alpha1b	cpt1alpha1b			V$DMRT	DM domain-containing transcription factors	V$DMRT3.01	Doublesex and mab-3 related transcription factor 3	Embryonic Structures Endocrine System Germ Cells Ovary Testis Urogenital System	0.79	1158	1178	1168	+	1	0.813	0.023	0		tattcttagTACAtttttagt
cpt1alpha1b	cpt1alpha1b			V$E2FF	E2F-myc activator/cell cycle regulator	V$E2F.01	E2F, involved in cell cycle regulation, interacts with Rb p107 protein	ubiquitous	0.75	1169	1185	1177	-	0.75	0.757	0.007	0		aaaaagcacTAAAaatg
cpt1alpha1b	cpt1alpha1b			V$SORY	SOX/SRY-sex/testis determinig and related HMG box factors	V$SOX21.01	SRY (sex determining region Y)-box 21, dimeric binding sites	Bone and Bones Cartilage Connective Tissue Embryonic Structures Endocrine System Leydig Cells Nervous System Neuroglia Skeleton Testis Thyroid Gland Urogenital System	0.72	1166	1188	1177	+	0.75	0.738	0.018	0		gtaCATTtttagtgctttttatt
cpt1alpha1b	cpt1alpha1b			V$NKXH	NKX homeodomain factors	V$NKX31.02	NK3 homeobox 1, NKX-3 ALPHA, BAPX2	Cardiovascular System Central Nervous System Digestive System Embryonic Structures Endocrine System Heart Islets of Langerhans Lung Muscles Myocardium Nervous System Pancreas Prostate Respiratory System Spinal Cord Thyroid Gland Urogenital System	0.81	1169	1187	1178	+	0.801	0.821	0.011	0		catttttaGTGCtttttat
cpt1alpha1b	cpt1alpha1b			V$NKXH	NKX homeodomain factors	V$NKX29.01	NK2 homeobox 9, NKX2H	Cardiovascular System Central Nervous System Digestive System Embryonic Structures Endocrine System Heart Islets of Langerhans Lung Muscles Myocardium Nervous System Pancreas Prostate Respiratory System Spinal Cord Thyroid Gland Urogenital System	0.81	1170	1188	1179	-	0.84	0.843	0.033	0		aataaaaaGCACtaaaaat
cpt1alpha1b	cpt1alpha1b			V$ATBF	AT-binding transcription factor	V$ATBF1.01	AT-binding transcription factor 1	Brain Central Nervous System Nervous System	0.79	1176	1192	1184	+	0.783	0.821	0.031	0		agtgctttttATTTaat
cpt1alpha1b	cpt1alpha1b			V$CART	Cart-1 (cartilage homeoprotein 1)	V$PROP1.01	Prophet of Pit 1, PROP paired-like homeobox 1	Adrenal Glands Bone and Bones Brain Cardiovascular System Central Nervous System Connective Tissue Digestive System Embryonic Structures Endocrine System Eye Heart Immune System Islets of Langerhans Muscle, Skeletal Muscles Myeloid Cells Nervous System Neurons Nose Pancreas Phagocytes Pituitary Gland Skeleton Spinal Cord	0.84	1175	1195	1185	-	0.753	0.857	0.017	0		agcattAAATaaaaagcacta
cpt1alpha1b	cpt1alpha1b			V$ABDB	Abdominal-B type homeodomain transcription factors	V$HOXD13.01	Homeobox D13 / Hox-4I	Bone Marrow Cells Bone and Bones Central Nervous System Connective Tissue Embryonic Structures Hematopoietic System Integumentary System Nervous System Prostate Skeleton Spinal Cord Urogenital System	0.91	1178	1194	1186	-	1	0.913	0.003	0		gcattaaaTAAAaagca
cpt1alpha1b	cpt1alpha1b			V$CREB	cAMP-responsive element binding proteins	V$E4BP4.01	E4BP4, bZIP domain, transcriptional repressor	Brain Central Nervous System Endocrine System Nervous System Pineal Gland	0.8	1177	1197	1187	-	0.769	0.807	0.007	0		agagcattaaATAAaaagcac
cpt1alpha1b	cpt1alpha1b			V$HOMF	Homeodomain transcription factors	V$HHEX.01	Hematopoietically expressed homeobox, proline-rich homeodomain protein	Blood Cells Bone Marrow Cells Bone and Bones Cardiovascular System Cartilage Central Nervous System Connective Tissue Digestive System Ear Embryonic Structures Endocrine System Germ Cells Heart Hematopoietic System Immune System Islets of Langerhans Leukocytes Liver Lymphocytes Muscles Nervous System Ovary Pancreas Skeleton Spinal Cord Thyroid Gland Urogenital System	0.95	1178	1196	1187	+	1	0.954	0.004	0		tgctttttattTAATgctc
cpt1alpha1b	cpt1alpha1b			V$LHXF	Lim homeodomain factors	V$LHX1.01	LIM homeobox 1	Brain Cardiovascular System Central Nervous System Digestive System Embryonic Structures Endocrine System Eye Heart Islets of Langerhans Kidney Muscles Myocardium Nervous System Neurons Ovary Pancreas Pituitary Gland Spinal Cord Testis Urogenital System	0.82	1176	1198	1187	+	0.755	0.858	0.038	0		agtgctttttATTTaatgctctt
cpt1alpha1b	cpt1alpha1b			V$PARF	PAR/bZIP family	V$TEF.01	Thyrotrophic embryonic factor	Brain Central Nervous System Digestive System Endocrine System Liver Muscles Nervous System	0.85	1179	1195	1187	+	0.773	0.898	0.048	0		gctttttatTTAAtgct
cpt1alpha1b	cpt1alpha1b			V$CREB	cAMP-responsive element binding proteins	V$E4BP4.01	E4BP4, bZIP domain, transcriptional repressor	Brain Central Nervous System Endocrine System Nervous System Pineal Gland	0.8	1178	1198	1188	+	0.758	0.848	0.048	0		tgctttttatTTAAtgctctt
cpt1alpha1b	cpt1alpha1b			V$LHXF	Lim homeodomain factors	V$LMX1A.01	LIM homeobox transcription factor 1, alpha	Brain Cardiovascular System Central Nervous System Digestive System Embryonic Structures Endocrine System Eye Heart Islets of Langerhans Kidney Muscles Myocardium Nervous System Neurons Ovary Pancreas Pituitary Gland Spinal Cord Testis Urogenital System	0.83	1177	1199	1188	-	0.755	0.855	0.025	0		aaagagcattAAATaaaaagcac
cpt1alpha1b	cpt1alpha1b			V$PARF	PAR/bZIP family	V$TEF_HLF.01	Thyrotrophic embryonic factor / hepatic leukemia factor	Brain Central Nervous System Digestive System Endocrine System Liver Muscles Nervous System	0.78	1180	1196	1188	-	0.784	0.799	0.019	0		gagcaTTAAataaaaag
cpt1alpha1b	cpt1alpha1b			V$CART	Cart-1 (cartilage homeoprotein 1)	V$OTP.01	Orthopedia homeobox	Adrenal Glands Bone and Bones Brain Cardiovascular System Central Nervous System Connective Tissue Digestive System Embryonic Structures Endocrine System Eye Heart Immune System Islets of Langerhans Muscle, Skeletal Muscles Myeloid Cells Nervous System Neurons Nose Pancreas Phagocytes Pituitary Gland Skeleton Spinal Cord	0.83	1180	1200	1190	+	0.751	0.837	0.007	0		ctttttATTTaatgctctttt
cpt1alpha1b	cpt1alpha1b			V$ABDB	Abdominal-B type homeodomain transcription factors	V$HOXA9.02	Homeobox A9 / Hox1-gamma	Bone Marrow Cells Bone and Bones Central Nervous System Connective Tissue Embryonic Structures Hematopoietic System Integumentary System Nervous System Prostate Skeleton Spinal Cord Urogenital System	0.85	1183	1199	1191	-	0.922	0.857	0.007	0		aaagagcaTTAAataaa
cpt1alpha1b	cpt1alpha1b			V$BRN5	Brn-5 POU domain factors	V$POU6F2.01	Retina-derived POU-domain factor-1, dimeric binding site	Brain Central Nervous System Nervous System	0.76	1181	1203	1192	-	1	0.763	0.003	0		ggaaaaagagcATTAaataaaaa
cpt1alpha1b	cpt1alpha1b			V$CIZF	CAS interating zinc finger protein	V$NMP4.01	NMP4 (nuclear matrix protein 4) / CIZ (Cas-interacting zinc finger protein)	Skeleton	0.97	1193	1203	1198	-	1	0.987	0.017	0		ggAAAAagagc
cpt1alpha1b	cpt1alpha1b			V$XBBF	X-box binding factors	V$RFX5.02	Regulatory factor X 5	Antibody-Producing Cells Blood Cells Endocrine System Immune System Leukocytes Lymphocytes Testis Urogenital System	0.73	1195	1213	1204	-	1	0.746	0.016	0		ggGTTGgactggaaaaaga
cpt1alpha1b	cpt1alpha1b			V$PRDM	PR (PRDI-BF1-RIZ1 homologous) domain transcription factor	V$PRDM4.01	PR domain zinc finger protein 4 (PFM1)		0.69	1194	1222	1208	+	1	0.717	0.027	0		ctcttTTTCcagtccaaccctactaaata
cpt1alpha1b	cpt1alpha1b			V$DUXF	Double homeobox factors	V$DUX4.01	Double homeobox protein 4	Muscle, Skeletal Muscles	0.73	1215	1229	1222	-	0.75	0.732	0.002	0		actGATGtatttagt
cpt1alpha1b	cpt1alpha1b			V$HOXC	HOX - PBX complexes	V$HOX_PBX.01	HOX/PBX binding sites	Bone Marrow Cells Bone and Bones Brain Central Nervous System Connective Tissue Ear Embryonic Structures Hematopoietic System Immune System Lung Nervous System Phagocytes Respiratory System Skeleton Spinal Cord Thymus Gland	0.81	1215	1231	1223	-	1	0.833	0.023	0		acacTGATgtatttagt
cpt1alpha1b	cpt1alpha1b			V$PAX5	PAX-2/5/8 binding sites	V$PAX8.01	PAX 2/5/8 binding site	Antibody-Producing Cells Endocrine System Immune System Thyroid Gland	0.88	1213	1241	1227	+	0.75	0.882	0.002	0		ctactaaatacATCAgtgtcattactaaa
cpt1alpha1b	cpt1alpha1b			V$SORY	SOX/SRY-sex/testis determinig and related HMG box factors	V$SOX18.02	SRY (sex determining region Y)-box 18, dimeric binding sites	Bone and Bones Cartilage Connective Tissue Embryonic Structures Endocrine System Leydig Cells Nervous System Neuroglia Skeleton Testis Thyroid Gland Urogenital System	0.7	1217	1239	1228	-	0.75	0.755	0.055	0		tagtaatgacACTGatgtattta
cpt1alpha1b	cpt1alpha1b			V$HOXF	Paralog hox genes 1-8 from the four hox clusters A, B, C, D	V$HOXC8.01	Homeobox C8 / Hox-3alpha	Antibody-Producing Cells Blood Cells Bone Marrow Cells Bone and Bones Connective Tissue Ear Embryonic Structures Germ Cells Granulocytes Hematopoietic System Immune System Leukocytes Myeloid Cells Phagocytes Skeleton Thymus Gland Urogenital System	0.85	1223	1241	1232	-	0.77	0.858	0.008	0		tttagtaATGAcactgatg
cpt1alpha1b	cpt1alpha1b			V$HBOX	Homeobox transcription factors	V$MEOX1.01	Mesenchyme homeobox 1	Brain Cardiovascular System Central Nervous System Digestive System Ear Embryonic Structures Endocrine System Eye Islets of Langerhans Muscle, Smooth Muscles Nervous System Neurons Pancreas Spinal Cord	0.84	1224	1242	1233	-	0.776	0.84	0	0		ctttagtAATGacactgat
cpt1alpha1b	cpt1alpha1b			V$BRNF	Brn POU domain factors	V$BRN3.03	POU class 4 homeobox 3 (POU4F3), BRN3C	Brain Central Nervous System Digestive System Ear Embryonic Structures Endocrine System Eye Islets of Langerhans Nervous System Neuroglia Neurons Pancreas	0.83	1225	1243	1234	-	1	0.841	0.011	0		actttagTAATgacactga
cpt1alpha1b	cpt1alpha1b			V$SORY	SOX/SRY-sex/testis determinig and related HMG box factors	V$SOX18.02	SRY (sex determining region Y)-box 18, dimeric binding sites	Bone and Bones Cartilage Connective Tissue Embryonic Structures Endocrine System Leydig Cells Nervous System Neuroglia Skeleton Testis Thyroid Gland Urogenital System	0.7	1223	1245	1234	+	0.75	0.756	0.056	0		catcagtgtcATTActaaagtgt
cpt1alpha1b	cpt1alpha1b			V$HOXF	Paralog hox genes 1-8 from the four hox clusters A, B, C, D	V$HOXB6.01	Homeobox B6 / Hox2-beta	Antibody-Producing Cells Blood Cells Bone Marrow Cells Bone and Bones Connective Tissue Ear Embryonic Structures Germ Cells Granulocytes Hematopoietic System Immune System Leukocytes Myeloid Cells Phagocytes Skeleton Thymus Gland Urogenital System	0.83	1226	1244	1235	+	0.8	0.854	0.024	0		cagtgtCATTactaaagtg
cpt1alpha1b	cpt1alpha1b			V$PDX1	Pancreatic and intestinal homeodomain transcription factor	V$PDX1.01	Pdx1 (IDX1/IPF1) pancreatic and intestinal homeodomain TF	Digestive System Endocrine System Islets of Langerhans Pancreas	0.74	1227	1245	1236	-	1	0.742	0.002	0		acactttagTAATgacact
cpt1alpha1b	cpt1alpha1b			V$BRNF	Brn POU domain factors	V$BRN4.01	POU domain transcription factor brain 4	Brain Central Nervous System Digestive System Ear Embryonic Structures Endocrine System Eye Islets of Langerhans Nervous System Neuroglia Neurons Pancreas	0.89	1229	1247	1238	-	1	0.942	0.052	0		tgacactttagTAATgaca
cpt1alpha1b	cpt1alpha1b			V$SORY	SOX/SRY-sex/testis determinig and related HMG box factors	V$SOX9.06	SRY (sex-determining region Y) box 9, dimeric binding sites	Bone and Bones Cartilage Connective Tissue Embryonic Structures Endocrine System Leydig Cells Nervous System Neuroglia Skeleton Testis Thyroid Gland Urogenital System	0.68	1227	1249	1238	-	0.75	0.696	0.016	0		aatgacactttaGTAAtgacact
cpt1alpha1b	cpt1alpha1b			V$HOXH	HOX - MEIS1 heterodimers	V$MEIS1B_HOXA9.01	Meis1b and Hoxa9 form heterodimeric binding complexes on target DNA	Bone Marrow Cells Bone and Bones Central Nervous System Connective Tissue Embryonic Structures Hematopoietic System Integumentary System Nervous System Neurons Prostate Skeleton Spinal Cord Urogenital System	0.78	1233	1247	1240	-	1	0.838	0.058	0		TGACactttagtaat
cpt1alpha1b	cpt1alpha1b			V$SORY	SOX/SRY-sex/testis determinig and related HMG box factors	V$SOX21.01	SRY (sex determining region Y)-box 21, dimeric binding sites	Bone and Bones Cartilage Connective Tissue Embryonic Structures Endocrine System Leydig Cells Nervous System Neuroglia Skeleton Testis Thyroid Gland Urogenital System	0.72	1231	1253	1242	-	1	0.731	0.011	0		aagCAATgacactttagtaatga
cpt1alpha1b	cpt1alpha1b			V$PLZF	C2H2 zinc finger protein PLZF	V$PLZF.02	Promyelocytic leukemia zink finger (TF with nine Krueppel-like zink fingers)	Blood Cells Bone Marrow Cells Endocrine System Germ Cells Hematopoietic System Immune System Leukocytes Lymphocytes Testis Thymus Gland Urogenital System	0.87	1249	1263	1256	-	1	0.92	0.05	0		aacTACAgtaaagca
cpt1alpha1b	cpt1alpha1b			V$HNF1	Hepatic Nuclear Factor 1	V$TCF2.01	Hepatocyte nuclear factor 1 beta (HNF1B)	Digestive System Endocrine System Islets of Langerhans Kidney Liver Pancreas Urogenital System	0.79	1253	1269	1261	+	1	0.889	0.099	0		ttactgtaGTTAaaaga
cpt1alpha1b	cpt1alpha1b			V$MYBL	Cellular and viral myb-like transcriptional regulators	V$MYBL2.01	v-myb myeloblastosis viral oncogene homolog (avian)-like 2 (BMYB), dimeric binding site	Blood Cells Bone Marrow Cells Erythrocytes Hematopoietic System Immune System Leukocytes	0.75	1253	1273	1263	-	1	0.823	0.073	0		aaactctttTAACtacagtaa
cpt1alpha1b	cpt1alpha1b			V$MEF2	MEF2, myocyte-specific enhancer binding factor	V$SL1.01	Member of the RSRF (related to serum response factor) protein family from Xenopus laevis	Cardiovascular System Embryonic Structures Heart Muscle, Skeletal Muscles Myocardium	0.84	1272	1294	1283	-	0.803	0.867	0.027	0		taaatgaCTAAttttaagctcaa
cpt1alpha1b	cpt1alpha1b			V$HOMF	Homeodomain transcription factors	V$MSX2.01	Muscle segment homeo box 2, homologue of Drosophila (HOX 8)	Blood Cells Bone Marrow Cells Bone and Bones Cardiovascular System Cartilage Central Nervous System Connective Tissue Digestive System Ear Embryonic Structures Endocrine System Germ Cells Heart Hematopoietic System Immune System Islets of Langerhans Leukocytes Liver Lymphocytes Muscles Nervous System Ovary Pancreas Skeleton Spinal Cord Thyroid Gland Urogenital System	0.95	1275	1293	1284	-	1	0.975	0.025	0		aaatgaCTAAttttaagct
cpt1alpha1b	cpt1alpha1b			V$AP1F	AP1, Activating protein 1	V$JUNB.01	Transcription factor Jun-B	Antigen-Presenting Cells Brain Central Nervous System Endocrine System Immune System Nervous System Pineal Gland	0.87	1281	1293	1287	+	1	0.932	0.062	0		aaattaGTCAttt
cpt1alpha1b	cpt1alpha1b			V$AP1R	MAF and AP1 related factors	V$BACH1.01	BTB/POZ-bZIP transcription factor BACH1 forms heterodimers with the small Maf protein family	Antibody-Producing Cells Blood Cells Blood Platelets Bone Marrow Cells Digestive System Ear Endocrine System Eye Hematopoietic System Immune System Islets of Langerhans Liver Pancreas	0.82	1276	1298	1287	+	0.75	0.839	0.019	0		gcttaaaaTTAGtcatttaaata
cpt1alpha1b	cpt1alpha1b			V$SORY	SOX/SRY-sex/testis determinig and related HMG box factors	V$SOX9.09	SRY (sex-determining region Y) box 9, dimeric binding sites	Bone and Bones Cartilage Connective Tissue Embryonic Structures Endocrine System Leydig Cells Nervous System Neuroglia Skeleton Testis Thyroid Gland Urogenital System	0.69	1276	1298	1287	+	1	0.698	0.008	0		gcttaaaattaGTCAtttaaata
cpt1alpha1b	cpt1alpha1b			V$BRNF	Brn POU domain factors	V$BRN4.01	POU domain transcription factor brain 4	Brain Central Nervous System Digestive System Ear Embryonic Structures Endocrine System Eye Islets of Langerhans Nervous System Neuroglia Neurons Pancreas	0.89	1279	1297	1288	-	1	0.902	0.012	0		atttaaatgacTAATttta
cpt1alpha1b	cpt1alpha1b			V$SORY	SOX/SRY-sex/testis determinig and related HMG box factors	V$HBP1.02	HMG box-containing protein 1	Bone and Bones Cartilage Connective Tissue Embryonic Structures Endocrine System Leydig Cells Nervous System Neuroglia Skeleton Testis Thyroid Gland Urogenital System	0.83	1277	1299	1288	-	1	0.848	0.018	0		ttatttaAATGactaattttaag
cpt1alpha1b	cpt1alpha1b			V$TCFF	TCF11 transcription factor	V$TCF11.01	TCF11/LCR-F1/Nrf1 homodimers		1	1287	1293	1290	+	1	1	0	0		GTCAttt
cpt1alpha1b	cpt1alpha1b			V$HOMF	Homeodomain transcription factors	V$HMX3.02	Hmx3/Nkx5-1 homeodomain transcription factor	Blood Cells Bone Marrow Cells Bone and Bones Cardiovascular System Cartilage Central Nervous System Connective Tissue Digestive System Ear Embryonic Structures Endocrine System Germ Cells Heart Hematopoietic System Immune System Islets of Langerhans Leukocytes Liver Lymphocytes Muscles Nervous System Ovary Pancreas Skeleton Spinal Cord Thyroid Gland Urogenital System	0.92	1282	1300	1291	+	1	0.924	0.004	0		aattagtcatTTAAataat
cpt1alpha1b	cpt1alpha1b			V$NKX6	NK6 homeobox transcription factors	V$NKX61.02	NK6 homeobox 1	Central Nervous System Digestive System Embryonic Structures Endocrine System Islets of Langerhans Nervous System Pancreas Spinal Cord	0.85	1285	1299	1292	-	1	0.866	0.016	0		ttatTTAAatgacta
cpt1alpha1b	cpt1alpha1b			O$VTBP	Vertebrate TATA binding protein factor	O$ATATA.01	Avian C-type LTR TATA box		0.78	1285	1301	1293	-	0.75	0.825	0.045	0		aattattTAAAtgacta
cpt1alpha1b	cpt1alpha1b			V$CART	Cart-1 (cartilage homeoprotein 1)	V$PROP1.01	Prophet of Pit 1, PROP paired-like homeobox 1	Adrenal Glands Bone and Bones Brain Cardiovascular System Central Nervous System Connective Tissue Digestive System Embryonic Structures Endocrine System Eye Heart Immune System Islets of Langerhans Muscle, Skeletal Muscles Myeloid Cells Nervous System Neurons Nose Pancreas Phagocytes Pituitary Gland Skeleton Spinal Cord	0.84	1283	1303	1293	-	0.753	0.853	0.013	0		aaaattATTTaaatgactaat
cpt1alpha1b	cpt1alpha1b			O$PTBP	Plant TATA binding protein factor	O$PTATA.01	Plant TATA box		0.88	1287	1301	1294	+	0.826	0.886	0.006	0		gtcaTTTAaataatt
cpt1alpha1b	cpt1alpha1b			V$OCT1	Octamer binding protein	V$OCT1.05	Octamer-binding factor 1	Antibody-Producing Cells Blood Cells Immune System Kidney Leukocytes Lymphocytes Urogenital System	0.89	1287	1301	1294	+	0.9	0.905	0.015	0		gtCATTtaaataatt
cpt1alpha1b	cpt1alpha1b			V$BRNF	Brn POU domain factors	V$BRN4.01	POU domain transcription factor brain 4	Brain Central Nervous System Digestive System Ear Embryonic Structures Endocrine System Eye Islets of Langerhans Nervous System Neuroglia Neurons Pancreas	0.89	1286	1304	1295	+	1	0.93	0.04	0		agtcatttaaaTAATttta
cpt1alpha1b	cpt1alpha1b			V$CREB	cAMP-responsive element binding proteins	V$E4BP4.01	E4BP4, bZIP domain, transcriptional repressor	Brain Central Nervous System Endocrine System Nervous System Pineal Gland	0.8	1285	1305	1295	-	0.758	0.848	0.048	0		gtaaaattatTTAAatgacta
cpt1alpha1b	cpt1alpha1b			V$FKHD	Fork head domain factors	V$XFD1.01	Xenopus fork head domain factor 1 (FoxA4a)	Blood Cells Brain Breast Cartilage Central Nervous System Connective Tissue Ear Endocrine System Eye Immune System Islets of Langerhans Leukocytes Liver Lung Lymphocytes Muscle, Skeletal Muscles Nervous System Ovary Pancreas Pituitary Gland Prostate Testis Thymus Gland Thyroid Gland Urogenital System	0.9	1287	1303	1295	+	1	0.919	0.019	0		gtcattTAAAtaatttt
cpt1alpha1b	cpt1alpha1b			V$HBOX	Homeobox transcription factors	V$EN1.01	Homeobox protein engrailed (en-1)	Brain Cardiovascular System Central Nervous System Digestive System Ear Embryonic Structures Endocrine System Eye Islets of Langerhans Muscle, Smooth Muscles Nervous System Neurons Pancreas Spinal Cord	0.77	1286	1304	1295	-	1	0.865	0.095	0		taaaattaTTTAaatgact
cpt1alpha1b	cpt1alpha1b			V$LHXF	Lim homeodomain factors	V$LHX3.02	LIM-homeodomain transcription factor LHX3	Brain Cardiovascular System Central Nervous System Digestive System Embryonic Structures Endocrine System Eye Heart Islets of Langerhans Kidney Muscles Myocardium Nervous System Neurons Ovary Pancreas Pituitary Gland Spinal Cord Testis Urogenital System	0.82	1284	1306	1295	+	1	0.853	0.033	0		ttagtcatttaaaTAATtttacc
cpt1alpha1b	cpt1alpha1b			V$PARF	PAR/bZIP family	V$TEF.01	Thyrotrophic embryonic factor	Brain Central Nervous System Digestive System Endocrine System Liver Muscles Nervous System	0.85	1287	1303	1295	+	0.818	0.85	0	0		gtcatttaaATAAtttt
cpt1alpha1b	cpt1alpha1b			V$BRNF	Brn POU domain factors	V$BRN4.02	POU class 3 homeobox 4 (POU3F4)	Brain Central Nervous System Digestive System Ear Embryonic Structures Endocrine System Eye Islets of Langerhans Nervous System Neuroglia Neurons Pancreas	0.8	1287	1305	1296	-	0.771	0.861	0.061	0		gtaaaaTTATttaaatgac
cpt1alpha1b	cpt1alpha1b			V$HBOX	Homeobox transcription factors	V$GSH1.01	Homeobox transcription factor Gsh-1	Brain Cardiovascular System Central Nervous System Digestive System Ear Embryonic Structures Endocrine System Eye Islets of Langerhans Muscle, Smooth Muscles Nervous System Neurons Pancreas Spinal Cord	0.85	1287	1305	1296	+	1	0.854	0.004	0		gtcatttaaaTAATtttac
cpt1alpha1b	cpt1alpha1b			V$LHXF	Lim homeodomain factors	V$ISL2.01	ISL LIM homeobox 2	Brain Cardiovascular System Central Nervous System Digestive System Embryonic Structures Endocrine System Eye Heart Islets of Langerhans Kidney Muscles Myocardium Nervous System Neurons Ovary Pancreas Pituitary Gland Spinal Cord Testis Urogenital System	0.87	1285	1307	1296	-	0.805	0.897	0.027	0		aggtaaaattaTTTAaatgacta
cpt1alpha1b	cpt1alpha1b			V$PARF	PAR/bZIP family	V$TEF.01	Thyrotrophic embryonic factor	Brain Central Nervous System Digestive System Endocrine System Liver Muscles Nervous System	0.85	1288	1304	1296	-	0.773	0.888	0.038	0		taaaattatTTAAatga
cpt1alpha1b	cpt1alpha1b			V$DLXF	Distal-less homeodomain transcription factors	V$DLX3.03	Distal-less homeobox 3	Bone and Bones Brain Cartilage Central Nervous System Connective Tissue Digestive System Ear Embryonic Structures Endocrine System Integumentary System Islets of Langerhans Nervous System Neurons Nose Pancreas Respiratory System Skeleton	0.88	1288	1306	1297	+	1	0.883	0.003	0		tcatttaaatAATTttacc
cpt1alpha1b	cpt1alpha1b			V$PIT1	GHF-1 pituitary specific pou domain transcription factor	V$PIT1.02	POU domain, class 1, transcription factor 1 (POU1F1) / Pituitary transcription factor-1	Brain Central Nervous System Endocrine System Nervous System Pituitary Gland	0.81	1290	1304	1297	-	0.766	0.839	0.029	0		taaaaTTATttaaat
cpt1alpha1b	cpt1alpha1b			V$CART	Cart-1 (cartilage homeoprotein 1)	V$OTP.01	Orthopedia homeobox	Adrenal Glands Bone and Bones Brain Cardiovascular System Central Nervous System Connective Tissue Digestive System Embryonic Structures Endocrine System Eye Heart Immune System Islets of Langerhans Muscle, Skeletal Muscles Myeloid Cells Nervous System Neurons Nose Pancreas Phagocytes Pituitary Gland Skeleton Spinal Cord	0.83	1288	1308	1298	+	0.751	0.85	0.02	0		tcatttAAATaattttaccta
cpt1alpha1b	cpt1alpha1b			V$BRNF	Brn POU domain factors	V$BRN4.02	POU class 3 homeobox 4 (POU3F4)	Brain Central Nervous System Digestive System Ear Embryonic Structures Endocrine System Eye Islets of Langerhans Nervous System Neuroglia Neurons Pancreas	0.8	1290	1308	1299	+	0.771	0.81	0.01	0		atttaaATAAttttaccta
cpt1alpha1b	cpt1alpha1b			V$RORA	v-ERB and RAR-related orphan receptor alpha	V$RORA2.01	RAR-related orphan receptor alpha2	Blood Cells Brain Central Nervous System Endocrine System Immune System Leukocytes Lymphocytes Nervous System Pineal Gland	0.82	1291	1315	1303	-	0.75	0.834	0.014	0		gtaaacctaGGTAaaattatttaaa
cpt1alpha1b	cpt1alpha1b			V$SNAP	snRNA-activating protein complex	V$PSE.02	Proximal sequence element (PSE) of RNA polymerase III-transcribed genes		0.73	1297	1315	1306	-	1	0.752	0.022	0		gtaaaCCTAggtaaaatta
cpt1alpha1b	cpt1alpha1b			V$MYT1	MYT1 C2HC zinc finger protein	V$MYT1.01	MyT1 zinc finger transcription factor involved in primary neurogenesis	Central Nervous System Nervous System Neuroglia Neurons	0.75	1305	1317	1311	+	0.75	0.843	0.093	0		cctAGGTttactt
cpt1alpha1b	cpt1alpha1b			V$FKHD	Fork head domain factors	V$FREAC4.01	Fork head related activator-4 (FOXD1)	Blood Cells Brain Breast Cartilage Central Nervous System Connective Tissue Ear Endocrine System Eye Immune System Islets of Langerhans Leukocytes Liver Lung Lymphocytes Muscle, Skeletal Muscles Nervous System Ovary Pancreas Pituitary Gland Prostate Testis Thymus Gland Thyroid Gland Urogenital System	0.78	1304	1320	1312	-	0.75	0.797	0.017	0		aaaaagtaAACCtaggt
cpt1alpha1b	cpt1alpha1b			V$MYT1	MYT1 C2HC zinc finger protein	V$MYT1.01	MyT1 zinc finger transcription factor involved in primary neurogenesis	Central Nervous System Nervous System Neuroglia Neurons	0.75	1308	1320	1314	-	1	0.775	0.025	0		aaaAAGTaaacct
cpt1alpha1b	cpt1alpha1b			V$RUSH	SWI/SNF related nucleophosphoproteins with a RING finger DNA binding motif	V$SMARCA3.02	SWI/SNF related, matrix associated, actin dependent regulator of chromatin, subfamily a, member 3		0.98	1310	1320	1315	+	1	0.986	0.006	0		gtttACTTttt
cpt1alpha1b	cpt1alpha1b			V$HNF1	Hepatic Nuclear Factor 1	V$HNF1.03	Hepatic nuclear factor 1	Digestive System Endocrine System Islets of Langerhans Kidney Liver Pancreas Urogenital System	0.8	1310	1326	1318	+	0.784	0.827	0.027	0		gTTTActtttttgcagt
cpt1alpha1b	cpt1alpha1b			V$HNF1	Hepatic Nuclear Factor 1	V$HMBOX.01	Homeobox containing 1	Digestive System Endocrine System Islets of Langerhans Kidney Liver Pancreas Urogenital System	0.83	1320	1336	1328	+	1	0.848	0.018	0		ttgcagtaGTTAgtaca
cpt1alpha1b	cpt1alpha1b			V$KLFS	Krueppel like transcription factors	V$GKLF.02	Gut-enriched Krueppel-like factor	Blood Cells Bone Marrow Cells Embryonic Structures Erythrocytes Hematopoietic System	0.96	1332	1350	1341	-	1	0.985	0.025	0		aacagattAAAGgatgtac
cpt1alpha1b	cpt1alpha1b			V$LEFF	LEF1/TCF	V$TCF7L2.02	HMG box transcription factor Tcf7l2 (TCF4)	Digestive System Embryonic Structures Endocrine System Islets of Langerhans Pancreas	0.89	1334	1350	1342	-	1	0.899	0.009	0		aacagattAAAGgatgt
cpt1alpha1b	cpt1alpha1b			V$ARID	AT rich interactive domain factor	V$JARID2.01	Jumonji, AT rich interactive domain 2 (JMJ)	Antibody-Producing Cells Blood Cells Cardiovascular System Embryonic Structures Heart Immune System Leukocytes Lymphocytes Muscles Myocardium	0.89	1334	1354	1344	+	1	0.909	0.019	0		acatccTTTAatctgttacat
cpt1alpha1b	cpt1alpha1b			V$BRNF	Brn POU domain factors	V$BRN3.02	Brn-3, POU-IV protein class	Brain Central Nervous System Digestive System Ear Embryonic Structures Endocrine System Eye Islets of Langerhans Nervous System Neuroglia Neurons Pancreas	0.89	1335	1353	1344	+	1	0.91	0.02	0		catccttTAATctgttaca
cpt1alpha1b	cpt1alpha1b			V$GATA	GATA binding factors	V$GATA3.02	GATA-binding factor 3	Blood Cells Bone Marrow Cells Bone and Bones Cardiovascular System Connective Tissue Embryonic Structures Erythrocytes Heart Hematopoietic System Immune System Leukocytes Lymphocytes Muscles Myocardium Skeleton	0.91	1338	1350	1344	-	1	0.928	0.018	0		aacAGATtaaagg
cpt1alpha1b	cpt1alpha1b			V$HOXH	HOX - MEIS1 heterodimers	V$MEIS1A_HOXA9.01	Meis1a and Hoxa9 form heterodimeric binding complexes on target DNA	Bone Marrow Cells Bone and Bones Central Nervous System Connective Tissue Embryonic Structures Hematopoietic System Integumentary System Nervous System Neurons Prostate Skeleton Spinal Cord Urogenital System	0.77	1337	1351	1344	-	0.783	0.837	0.067	0		TAACagattaaagga
cpt1alpha1b	cpt1alpha1b			V$PAX7	Paired box 7	V$PAX7.01	Paired box 7 homeodomain-binding motif	Embryonic Structures Muscle, Skeletal Muscles	0.78	1339	1353	1346	-	1	0.797	0.017	0		tgtaacaGATTaaag
cpt1alpha1b	cpt1alpha1b			V$OVOL	OVO homolog-like transcription factors	V$OVOL1.01	Zinc finger transcription factor OVO homolog-like 1		0.8	1342	1356	1349	+	1	0.859	0.059	0		taatctGTTAcatgg
cpt1alpha1b	cpt1alpha1b			V$DMRT	DM domain-containing transcription factors	V$DMRT4.01	Doublesex and mab-3 related transcription factor 4	Embryonic Structures Endocrine System Germ Cells Ovary Testis Urogenital System	0.79	1341	1361	1351	+	1	0.854	0.064	0		ttaatctgtTACAtgggccta
cpt1alpha1b	cpt1alpha1b			V$PARF	PAR/bZIP family	V$VBP.01	PAR-type chicken vitellogenin promoter-binding protein	Brain Central Nervous System Digestive System Endocrine System Liver Muscles Nervous System	0.86	1345	1361	1353	-	1	0.889	0.029	0		taggcccatGTAAcaga
cpt1alpha1b	cpt1alpha1b			V$GZF1	GDNF-inducible zinc finger gene 1	V$GZF1.01	GDNF-inducible zinc finger protein 1 (ZNF336)		0.73	1354	1366	1360	+	0.75	0.879	0.149	0		TGGGcctatatat
cpt1alpha1b	cpt1alpha1b			O$YTBP	Yeast TATA binding protein factor	O$SPT15.01	TATA-binding protein, general transcription factor that interacts with other factors to form the preinitiation complex at promoters		0.83	1353	1369	1361	+	1	0.842	0.012	0		atgggccTATAtatgat
cpt1alpha1b	cpt1alpha1b			O$PTBP	Plant TATA binding protein factor	O$PTATA.02	Plant TATA box		0.9	1356	1370	1363	+	1	0.908	0.008	0		ggccTATAtatgatt
cpt1alpha1b	cpt1alpha1b			V$SORY	SOX/SRY-sex/testis determinig and related HMG box factors	V$SOX21.03	SRY (sex determining region Y)-box 21, dimeric binding sites	Bone and Bones Cartilage Connective Tissue Embryonic Structures Endocrine System Leydig Cells Nervous System Neuroglia Skeleton Testis Thyroid Gland Urogenital System	0.75	1352	1374	1363	-	1	0.757	0.007	0		gctGAATcatatataggcccatg
cpt1alpha1b	cpt1alpha1b			O$YTBP	Yeast TATA binding protein factor	O$SPT15.01	TATA-binding protein, general transcription factor that interacts with other factors to form the preinitiation complex at promoters		0.83	1356	1372	1364	-	1	0.887	0.057	0		tgaatcaTATAtaggcc
cpt1alpha1b	cpt1alpha1b			V$SRFF	Serum response element binding factor	V$SRF.01	Serum response factor	Cardiovascular System Heart Muscle, Smooth Muscles Myocardium	0.66	1355	1373	1364	+	1	0.695	0.035	0		gggcctaTATAtgattcag
cpt1alpha1b	cpt1alpha1b			V$AP1F	AP1, Activating protein 1	V$AP1.01	Activator protein 1	Antigen-Presenting Cells Brain Central Nervous System Endocrine System Immune System Nervous System Pineal Gland	0.94	1363	1375	1369	+	0.833	0.959	0.019	0		atatgATTCagca
cpt1alpha1b	cpt1alpha1b			V$AP1F	AP1, Activating protein 1	V$AP1.01	Activator protein 1	Antigen-Presenting Cells Brain Central Nervous System Endocrine System Immune System Nervous System Pineal Gland	0.94	1363	1375	1369	-	0.881	0.945	0.005	0		tgctgAATCatat
cpt1alpha1b	cpt1alpha1b			V$AP1R	MAF and AP1 related factors	V$MARE.03	Binding sites for heterodimers with small Maf-proteins	Antibody-Producing Cells Blood Cells Blood Platelets Bone Marrow Cells Digestive System Ear Endocrine System Eye Hematopoietic System Immune System Islets of Langerhans Liver Pancreas	0.82	1358	1380	1369	-	1	0.946	0.126	0		ttgtttGCTGaatcatatatagg
cpt1alpha1b	cpt1alpha1b			V$HOXC	HOX - PBX complexes	V$MEIS1.03	Meis homeobox 1	Bone Marrow Cells Bone and Bones Brain Central Nervous System Connective Tissue Ear Embryonic Structures Hematopoietic System Immune System Lung Nervous System Phagocytes Respiratory System Skeleton Spinal Cord Thymus Gland	0.85	1362	1378	1370	+	1	0.887	0.037	0		tatatGATTcagcaaac
cpt1alpha1b	cpt1alpha1b			V$FKHD	Fork head domain factors	V$HNF3.01	Hepatocyte nuclear factor 3 (alpha, beta) (FOXA1, FOXA2)	Blood Cells Brain Breast Cartilage Central Nervous System Connective Tissue Ear Endocrine System Eye Immune System Islets of Langerhans Leukocytes Liver Lung Lymphocytes Muscle, Skeletal Muscles Nervous System Ovary Pancreas Pituitary Gland Prostate Testis Thymus Gland Thyroid Gland Urogenital System	0.98	1368	1384	1376	+	1	1	0.02	0		attcagcAAACaaaagt
cpt1alpha1b	cpt1alpha1b			V$NRSF	Neuron-restrictive silencer factor	V$NRSF.03	Neuron-restrictive silencer factor (17 bp spacer between half sites)	Brain Central Nervous System Nervous System Neurons	0.67	1367	1397	1382	+	1	0.7	0.03	0		gattCAGCaaacaaaagtattacagtacttt
cpt1alpha1b	cpt1alpha1b			V$RUSH	SWI/SNF related nucleophosphoproteins with a RING finger DNA binding motif	V$SMARCA3.02	SWI/SNF related, matrix associated, actin dependent regulator of chromatin, subfamily a, member 3		0.98	1378	1388	1383	-	1	0.993	0.013	0		taatACTTttg
cpt1alpha1b	cpt1alpha1b			V$SATB	Special AT-rich sequence binding protein	V$SATB1.01	Special AT-rich sequence-binding protein 1, predominantly expressed in thymocytes, binds to matrix attachment regions (MARs)	Blood Cells Bone and Bones Brain Central Nervous System Connective Tissue Embryonic Structures Immune System Leukocytes Lymphocytes Nervous System Neurons Skeleton Thymus Gland	0.94	1376	1390	1383	-	1	0.941	0.001	0		tgtAATActtttgtt
cpt1alpha1b	cpt1alpha1b			V$SORY	SOX/SRY-sex/testis determinig and related HMG box factors	V$SOX3.01	SRY-box containing gene 3	Bone and Bones Cartilage Connective Tissue Embryonic Structures Endocrine System Leydig Cells Nervous System Neuroglia Skeleton Testis Thyroid Gland Urogenital System	0.94	1372	1394	1383	+	1	0.971	0.031	0		agcaaaCAAAagtattacagtac
cpt1alpha1b	cpt1alpha1b			V$SORY	SOX/SRY-sex/testis determinig and related HMG box factors	V$SOX9.06	SRY (sex-determining region Y) box 9, dimeric binding sites	Bone and Bones Cartilage Connective Tissue Embryonic Structures Endocrine System Leydig Cells Nervous System Neuroglia Skeleton Testis Thyroid Gland Urogenital System	0.68	1379	1401	1390	-	0.75	0.712	0.032	0		tattaaagtactGTAAtactttt
cpt1alpha1b	cpt1alpha1b			V$PLZF	C2H2 zinc finger protein PLZF	V$PLZF.02	Promyelocytic leukemia zink finger (TF with nine Krueppel-like zink fingers)	Blood Cells Bone Marrow Cells Endocrine System Germ Cells Hematopoietic System Immune System Leukocytes Lymphocytes Testis Thymus Gland Urogenital System	0.87	1384	1398	1391	+	1	0.881	0.011	0		tatTACAgtacttta
cpt1alpha1b	cpt1alpha1b			V$NKXH	NKX homeodomain factors	V$NKX29.01	NK2 homeobox 9, NKX2H	Cardiovascular System Central Nervous System Digestive System Embryonic Structures Endocrine System Heart Islets of Langerhans Lung Muscles Myocardium Nervous System Pancreas Prostate Respiratory System Spinal Cord Thyroid Gland Urogenital System	0.81	1383	1401	1392	+	1	0.912	0.102	0		gtattacaGTACtttaata
cpt1alpha1b	cpt1alpha1b			V$RU49	Zinc finger transcription factor RU49, zinc finger proliferation 1 - Zipro1	V$RU49.01	Zinc finger transcription factor RU49 (zinc finger proliferation 1 - Zipro 1). RU49 exhibits a strong preference for binding to tandem repeats of the minimal RU49 consensus binding site.		0.98	1389	1395	1392	+	1	0.983	0.003	0		cAGTAct
cpt1alpha1b	cpt1alpha1b			V$NKXH	NKX homeodomain factors	V$NKX29.01	NK2 homeobox 9, NKX2H	Cardiovascular System Central Nervous System Digestive System Embryonic Structures Endocrine System Heart Islets of Langerhans Lung Muscles Myocardium Nervous System Pancreas Prostate Respiratory System Spinal Cord Thyroid Gland Urogenital System	0.81	1384	1402	1393	-	1	0.912	0.102	0		ctattaaaGTACtgtaata
cpt1alpha1b	cpt1alpha1b			V$RU49	Zinc finger transcription factor RU49, zinc finger proliferation 1 - Zipro1	V$RU49.01	Zinc finger transcription factor RU49 (zinc finger proliferation 1 - Zipro 1). RU49 exhibits a strong preference for binding to tandem repeats of the minimal RU49 consensus binding site.		0.98	1390	1396	1393	-	1	0.989	0.009	0		aAGTAct
cpt1alpha1b	cpt1alpha1b			V$HOMF	Homeodomain transcription factors	V$HHEX.01	Hematopoietically expressed homeobox, proline-rich homeodomain protein	Blood Cells Bone Marrow Cells Bone and Bones Cardiovascular System Cartilage Central Nervous System Connective Tissue Digestive System Ear Embryonic Structures Endocrine System Germ Cells Heart Hematopoietic System Immune System Islets of Langerhans Leukocytes Liver Lymphocytes Muscles Nervous System Ovary Pancreas Skeleton Spinal Cord Thyroid Gland Urogenital System	0.95	1386	1404	1395	+	1	0.989	0.039	0		ttacagtacttTAATagtg
cpt1alpha1b	cpt1alpha1b			O$VTBP	Vertebrate TATA binding protein factor	O$ATATA.01	Avian C-type LTR TATA box		0.78	1388	1404	1396	-	0.75	0.831	0.051	0		cactattAAAGtactgt
cpt1alpha1b	cpt1alpha1b			V$ABDB	Abdominal-B type homeodomain transcription factors	V$HOXC13.01	Homeodomain transcription factor HOXC13	Bone Marrow Cells Bone and Bones Central Nervous System Connective Tissue Embryonic Structures Hematopoietic System Integumentary System Nervous System Prostate Skeleton Spinal Cord Urogenital System	0.91	1391	1407	1399	-	1	0.916	0.006	0		attcactatTAAAgtac
cpt1alpha1b	cpt1alpha1b			V$HOMF	Homeodomain transcription factors	V$BARX2.01	Barx2, homeobox transcription factor that preferentially binds to paired TAAT motifs	Blood Cells Bone Marrow Cells Bone and Bones Cardiovascular System Cartilage Central Nervous System Connective Tissue Digestive System Ear Embryonic Structures Endocrine System Germ Cells Heart Hematopoietic System Immune System Islets of Langerhans Leukocytes Liver Lymphocytes Muscles Nervous System Ovary Pancreas Skeleton Spinal Cord Thyroid Gland Urogenital System	0.95	1390	1408	1399	+	1	0.961	0.011	0		agtacttTAATagtgaatg
cpt1alpha1b	cpt1alpha1b			V$NKX6	NK6 homeobox transcription factors	V$NKX61.02	NK6 homeobox 1	Central Nervous System Digestive System Embryonic Structures Endocrine System Islets of Langerhans Nervous System Pancreas Spinal Cord	0.85	1392	1406	1399	+	1	0.897	0.047	0		tactTTAAtagtgaa
cpt1alpha1b	cpt1alpha1b			V$SATB	Special AT-rich sequence binding protein	V$SATB1.01	Special AT-rich sequence-binding protein 1, predominantly expressed in thymocytes, binds to matrix attachment regions (MARs)	Blood Cells Bone and Bones Brain Central Nervous System Connective Tissue Embryonic Structures Immune System Leukocytes Lymphocytes Nervous System Neurons Skeleton Thymus Gland	0.94	1395	1409	1402	+	1	0.942	0.002	0		tttAATAgtgaatgt
cpt1alpha1b	cpt1alpha1b			V$HOXF	Paralog hox genes 1-8 from the four hox clusters A, B, C, D	V$NANOG.01	Homeobox transcription factor Nanog	Antibody-Producing Cells Blood Cells Bone Marrow Cells Bone and Bones Connective Tissue Ear Embryonic Structures Germ Cells Granulocytes Hematopoietic System Immune System Leukocytes Myeloid Cells Phagocytes Skeleton Thymus Gland Urogenital System	0.94	1398	1416	1407	+	1	0.96	0.02	0		aatagtgAATGtttcttat
cpt1alpha1b	cpt1alpha1b			V$ZFHX	Two-handed zinc finger homeodomain transcription factors	V$AREB6.04	AREB6 (Atp1a1 regulatory element binding factor 6)	Embryonic Structures	0.98	1403	1415	1409	+	1	0.984	0.004	0		tgaatGTTTctta
cpt1alpha1b	cpt1alpha1b			V$SORY	SOX/SRY-sex/testis determinig and related HMG box factors	V$SOX21.03	SRY (sex determining region Y)-box 21, dimeric binding sites	Bone and Bones Cartilage Connective Tissue Embryonic Structures Endocrine System Leydig Cells Nervous System Neuroglia Skeleton Testis Thyroid Gland Urogenital System	0.75	1401	1423	1412	+	1	0.765	0.015	0		agtGAATgtttcttattgtggga
cpt1alpha1b	cpt1alpha1b			V$RBPF	RBPJ - kappa	V$RBPJK.02	Mammalian transcriptional repressor RBP-Jkappa/CBF1	Antibody-Producing Cells Immune System	0.94	1415	1427	1421	+	1	0.955	0.015	0		attgTGGGaagga
cpt1alpha1b	cpt1alpha1b			V$STAT	Signal transducer and activator of transcription	V$STAT.01	Signal transducers and activators of transcription	Blood Cells Bone Marrow Cells Breast Hematopoietic System Immune System Leukocytes Lymphocytes Myeloid Cells Phagocytes	0.87	1412	1430	1421	+	1	0.925	0.055	0		cttattgtgGGAAggagtt
cpt1alpha1b	cpt1alpha1b			V$ZF05	C2H2 zinc finger transcription factors 5	V$ZNF410.02	Zinc finger protein 410		0.68	1414	1428	1421	+	0.751	0.83	0.15	0		tatTGTGggaaggag
cpt1alpha1b	cpt1alpha1b			V$ZF12	C2H2 zinc finger transcription factors 12	V$ZNF652.02	Zinc finger protein 652 (ZNF652)		0.74	1420	1434	1427	+	0.75	0.76	0.02	0		gggaagGAGTttatc
cpt1alpha1b	cpt1alpha1b			V$GATA	GATA binding factors	V$GATA.01	GATA binding factor	Blood Cells Bone Marrow Cells Bone and Bones Cardiovascular System Connective Tissue Embryonic Structures Erythrocytes Heart Hematopoietic System Immune System Leukocytes Lymphocytes Muscles Myocardium Skeleton	0.93	1426	1438	1432	-	1	0.979	0.049	0		cacaGATAaactc
cpt1alpha1b	cpt1alpha1b			V$HAML	Human acute myelogenous leukemia factors	V$AML1.01	AML1/CBFA2 Runt domain binding site	Bone Marrow Cells Bone and Bones Cartilage Connective Tissue Hematopoietic System Skeleton	0.93	1432	1446	1439	+	1	1	0.07	0		atctGTGGttactga
cpt1alpha1b	cpt1alpha1b			V$FKHD	Fork head domain factors	V$FREAC4.01	Fork head related activator-4 (FOXD1)	Blood Cells Brain Breast Cartilage Central Nervous System Connective Tissue Ear Endocrine System Eye Immune System Islets of Langerhans Leukocytes Liver Lung Lymphocytes Muscle, Skeletal Muscles Nervous System Ovary Pancreas Pituitary Gland Prostate Testis Thymus Gland Thyroid Gland Urogenital System	0.78	1432	1448	1440	-	0.75	0.79	0.01	0		gttcagtaACCAcagat
cpt1alpha1b	cpt1alpha1b			V$ZF13	C2H2 zinc finger transcription factors 13	V$ZNF435.01	Zinc finger and SCAN domain containing 16		0.67	1433	1451	1442	-	1	0.679	0.009	0		aaTGTTcagtaaccacaga
cpt1alpha1b	cpt1alpha1b			V$CREB	cAMP-responsive element binding proteins	V$E4BP4.01	E4BP4, bZIP domain, transcriptional repressor	Brain Central Nervous System Endocrine System Nervous System Pineal Gland	0.8	1433	1453	1443	-	1	0.802	0.002	0		gaaatgttcaGTAAccacaga
cpt1alpha1b	cpt1alpha1b			V$FXRE	Farnesoid X - activated receptor response elements	V$FXRE.01	Farnesoid X - activated receptor (RXR/FXR dimer), IR1 sites	Digestive System Gallbladder Liver	0.8	1437	1449	1443	+	0.797	0.812	0.012	0		TGGTtactgaaca
cpt1alpha1b	cpt1alpha1b			V$PARF	PAR/bZIP family	V$TEF_HLF.01	Thyrotrophic embryonic factor / hepatic leukemia factor	Brain Central Nervous System Digestive System Endocrine System Liver Muscles Nervous System	0.78	1435	1451	1443	+	1	0.793	0.013	0		tgtggTTACtgaacatt
cpt1alpha1b	cpt1alpha1b			V$PARF	PAR/bZIP family	V$HLF.01	Hepatic leukemia factor	Brain Central Nervous System Digestive System Endocrine System Liver Muscles Nervous System	0.84	1436	1452	1444	-	1	0.856	0.016	0		aaatgttcaGTAAccac
cpt1alpha1b	cpt1alpha1b			V$ZF13	C2H2 zinc finger transcription factors 13	V$ZNF435.01	Zinc finger and SCAN domain containing 16		0.67	1435	1453	1444	+	0.75	0.734	0.064	0		tgTGGTtactgaacatttc
cpt1alpha1b	cpt1alpha1b			V$ZF14	C2H2 zinc finger transcription factors 14	V$ZNF232.01	Zinc finger protein 232 (ZSCAN11)		0.65	1439	1457	1448	-	0.764	0.763	0.113	0		ctGTGAaatgttcagtaac
cpt1alpha1b	cpt1alpha1b			V$CEBP	Ccaat/Enhancer Binding Protein	V$CEBPB.02	CCAAT/enhancer binding protein beta	Adipose Tissue Bone Marrow Cells Connective Tissue Digestive System Hematopoietic System Immune System Liver Myeloid Cells Phagocytes	0.91	1447	1461	1454	-	1	0.979	0.069	0		aaatcTGTGaaatgt
cpt1alpha1b	cpt1alpha1b			V$P53F	p53 tumor suppressor	V$P53.05	Tumor suppressor p53	ubiquitous	0.78	1442	1466	1454	-	0.8	0.781	0.001	0		aaggCAAAtctgtgaaatgttcagt
cpt1alpha1b	cpt1alpha1b			V$GFI1	Growth factor independence transcriptional repressor	V$GFI1.02	Growth factor independence 1	Blood Cells Bone Marrow Cells Ear Erythrocytes Granulocytes Hematopoietic System Immune System Leukocytes Lymphocytes Myeloid Cells Phagocytes Thymus Gland	0.9	1449	1463	1456	-	1	0.909	0.009	0		gcaAATCtgtgaaat
cpt1alpha1b	cpt1alpha1b			V$SORY	SOX/SRY-sex/testis determinig and related HMG box factors	V$SOX10.02	SRY (sex determining region Y)-box 10, dimeric binding sites	Bone and Bones Cartilage Connective Tissue Embryonic Structures Endocrine System Leydig Cells Nervous System Neuroglia Skeleton Testis Thyroid Gland Urogenital System	0.66	1445	1467	1456	+	1	0.682	0.022	0		gAACAtttcacagatttgccttc
cpt1alpha1b	cpt1alpha1b			V$OCT1	Octamer binding protein	V$OCT1.02	Octamer-binding factor 1	Antibody-Producing Cells Blood Cells Immune System Kidney Leukocytes Lymphocytes Urogenital System	0.85	1454	1468	1461	-	0.75	0.856	0.006	0		tgaAGGCaaatctgt
cpt1alpha1b	cpt1alpha1b			V$YBXF	Y-box binding transcription factors, multifunctional proteins involved in transcriptional and translational regulation, mRNA splicing, DNA replication and repair	V$YB1.01	Y box binding protein 1, has a preference for binding ssDNA	Digestive System Endocrine System Germ Cells Liver Testis Urogenital System	0.88	1455	1467	1461	+	0.818	0.897	0.017	0		cagatTTGCcttc
cpt1alpha1b	cpt1alpha1b			V$SORY	SOX/SRY-sex/testis determinig and related HMG box factors	V$SOX8.02	SRY (sex determining region Y)-box 8, dimeric binding sites	Bone and Bones Cartilage Connective Tissue Embryonic Structures Endocrine System Leydig Cells Nervous System Neuroglia Skeleton Testis Thyroid Gland Urogenital System	0.74	1453	1475	1464	-	0.75	0.769	0.029	0		aatGGATtgaaggcaaatctgtg
cpt1alpha1b	cpt1alpha1b			V$NF1F	Nuclear factor 1	V$NF1.01	Nuclear factor 1	Brain Central Nervous System Digestive System Embryonic Structures Liver Nervous System	0.82	1457	1477	1467	+	0.763	0.832	0.012	0		gatTTGCcttcaatccatttg
cpt1alpha1b	cpt1alpha1b			V$HOXC	HOX - PBX complexes	V$PBX1.01	Homeo domain factor Pbx-1	Bone Marrow Cells Bone and Bones Brain Central Nervous System Connective Tissue Ear Embryonic Structures Hematopoietic System Immune System Lung Nervous System Phagocytes Respiratory System Skeleton Spinal Cord Thymus Gland	0.78	1460	1476	1468	-	1	0.83	0.05	0		aaatgGATTgaaggcaa
cpt1alpha1b	cpt1alpha1b			V$SORY	SOX/SRY-sex/testis determinig and related HMG box factors	V$SOX1.03	SRY (sex determining region Y)-box 1, dimeric binding sites	Bone and Bones Cartilage Connective Tissue Embryonic Structures Endocrine System Leydig Cells Nervous System Neuroglia Skeleton Testis Thyroid Gland Urogenital System	0.74	1458	1480	1469	-	0.75	0.789	0.049	0		tctCAAAtggattgaaggcaaat
cpt1alpha1b	cpt1alpha1b			V$HNF6	Onecut homeodomain factor HNF6	V$HNF6.02	Liver enriched Cut - Homeodomain transcription factor HNF6 (ONECUT1)	Digestive System Embryonic Structures Endocrine System Islets of Langerhans Liver Pancreas	0.86	1462	1478	1470	+	0.791	0.876	0.016	0		gccttcaatCCATttga
cpt1alpha1b	cpt1alpha1b			V$PAX7	Paired box 7	V$PAX7.01	Paired box 7 homeodomain-binding motif	Embryonic Structures Muscle, Skeletal Muscles	0.78	1464	1478	1471	-	1	0.799	0.019	0		tcaaatgGATTgaag
cpt1alpha1b	cpt1alpha1b			V$RUSH	SWI/SNF related nucleophosphoproteins with a RING finger DNA binding motif	V$SMARCA3.01	SWI/SNF related, matrix associated, actin dependent regulator of chromatin, subfamily a, member 3		0.96	1469	1479	1474	+	1	0.966	0.006	0		atCCATttgag
cpt1alpha1b	cpt1alpha1b			V$SORY	SOX/SRY-sex/testis determinig and related HMG box factors	V$SOX1.03	SRY (sex determining region Y)-box 1, dimeric binding sites	Bone and Bones Cartilage Connective Tissue Embryonic Structures Endocrine System Leydig Cells Nervous System Neuroglia Skeleton Testis Thyroid Gland Urogenital System	0.74	1464	1486	1475	+	1	0.807	0.067	0		cttCAATccatttgagacaatct
cpt1alpha1b	cpt1alpha1b			V$DMRT	DM domain-containing transcription factors	V$DMRT7.01	Doublesex and mab-3 related transcription factor 7	Embryonic Structures Endocrine System Germ Cells Ovary Testis Urogenital System	0.81	1470	1490	1480	+	0.946	0.851	0.041	0		tccaTTTGagacaatcttgta
cpt1alpha1b	cpt1alpha1b			V$EVI1	EVI1-myleoid transforming protein	V$EVI1.06	Ecotropic viral integration site 1 encoded factor, amino-terminal zinc finger domain	Adipose Tissue Antibody-Producing Cells Blood Cells Bone Marrow Cells Brain Central Nervous System Connective Tissue Erythrocytes Hematopoietic System Immune System Nervous System Neurons Thymus Gland	0.83	1476	1492	1484	-	1	0.867	0.037	0		aatacaAGATtgtctca
cpt1alpha1b	cpt1alpha1b			V$CAAT	CCAAT binding factors	V$CAAT.01	Cellular and viral CCAAT box	ubiquitous	0.9	1493	1507	1500	-	0.847	0.902	0.002	0		atggCCAGtaagaga
cpt1alpha1b	cpt1alpha1b			V$SRFF	Serum response element binding factor	V$SRF.03	Serum response factor	Cardiovascular System Heart Muscle, Smooth Muscles Myocardium	0.79	1499	1517	1508	-	1	0.851	0.061	0		tcctacttatATGGccagt
cpt1alpha1b	cpt1alpha1b			V$SRFF	Serum response element binding factor	V$SRF.04	Serum response factor	Cardiovascular System Heart Muscle, Smooth Muscles Myocardium	0.86	1500	1518	1509	+	0.901	0.901	0.041	0		ctggccataTAAGtaggag
cpt1alpha1b	cpt1alpha1b			V$YY1F	Activator/repressor binding to transcription initiation site	V$YY1.02	Yin and Yang 1 repressor sites	Embryonic Structures	0.94	1498	1520	1509	+	1	0.94	0	0		tactggCCATataagtaggagag
cpt1alpha1b	cpt1alpha1b			O$VTBP	Vertebrate TATA binding protein factor	O$ATATA.01	Avian C-type LTR TATA box		0.78	1502	1518	1510	+	1	0.786	0.006	0		ggccataTAAGtaggag
cpt1alpha1b	cpt1alpha1b			V$MEF2	MEF2, myocyte-specific enhancer binding factor	V$SL1.01	Member of the RSRF (related to serum response factor) protein family from Xenopus laevis	Cardiovascular System Embryonic Structures Heart Muscle, Skeletal Muscles Myocardium	0.84	1500	1522	1511	-	0.773	0.86	0.02	0		ctctctcCTACttatatggccag
cpt1alpha1b	cpt1alpha1b			O$VTBP	Vertebrate TATA binding protein factor	O$LTATA.01	Lentivirus LTR TATA box		0.82	1504	1520	1512	+	1	0.912	0.092	0		ccaTATAagtaggagag
cpt1alpha1b	cpt1alpha1b			V$NKXH	NKX homeodomain factors	V$NKX31.01	Prostate-specific homeodomain protein NKX3.1	Cardiovascular System Central Nervous System Digestive System Embryonic Structures Endocrine System Heart Islets of Langerhans Lung Muscles Myocardium Nervous System Pancreas Prostate Respiratory System Spinal Cord Thyroid Gland Urogenital System	0.84	1504	1522	1513	+	1	0.909	0.069	0		ccatatAAGTaggagagag
cpt1alpha1b	cpt1alpha1b			V$MYT1	MYT1 C2HC zinc finger protein	V$MYT1L.01	Myelin transcription factor 1-like, neuronal C2HC zinc finger factor 1	Central Nervous System Nervous System Neuroglia Neurons	0.92	1517	1529	1523	+	1	0.945	0.025	0		agagAGTTttgat
cpt1alpha1b	cpt1alpha1b			V$LEFF	LEF1/TCF	V$TCF7L1.01	HMG box transcription factor Tcf7l1 (TCF3)	Digestive System Embryonic Structures Endocrine System Islets of Langerhans Pancreas	0.86	1518	1534	1526	-	1	0.873	0.013	0		acttgatCAAAactctc
cpt1alpha1b	cpt1alpha1b			V$DUXF	Double homeobox factors	V$DUX4.01	Double homeobox protein 4	Muscle, Skeletal Muscles	0.73	1524	1538	1531	+	0.75	0.732	0.002	0		tttGATCaagtaaca
cpt1alpha1b	cpt1alpha1b			V$PARF	PAR/bZIP family	V$VBP.01	PAR-type chicken vitellogenin promoter-binding protein	Brain Central Nervous System Digestive System Endocrine System Liver Muscles Nervous System	0.86	1524	1540	1532	+	1	0.897	0.037	0		tttgatcaaGTAAcaaa
cpt1alpha1b	cpt1alpha1b			V$CREB	cAMP-responsive element binding proteins	V$E4BP4.01	E4BP4, bZIP domain, transcriptional repressor	Brain Central Nervous System Endocrine System Nervous System Pineal Gland	0.8	1523	1543	1533	+	1	0.833	0.033	0		ttttgatcaaGTAAcaaaagc
cpt1alpha1b	cpt1alpha1b			V$DMRT	DM domain-containing transcription factors	V$DMRT5.01	Doublesex and mab-3 related transcription factor 5	Embryonic Structures Endocrine System Germ Cells Ovary Testis Urogenital System	0.8	1524	1544	1534	-	1	0.85	0.05	0		ggcttttGTTActtgatcaaa
cpt1alpha1b	cpt1alpha1b			V$SORY	SOX/SRY-sex/testis determinig and related HMG box factors	V$SOX3.01	SRY-box containing gene 3	Bone and Bones Cartilage Connective Tissue Embryonic Structures Endocrine System Leydig Cells Nervous System Neuroglia Skeleton Testis Thyroid Gland Urogenital System	0.94	1531	1553	1542	+	1	0.972	0.032	0		aagtaaCAAAagccatcagttaa
cpt1alpha1b	cpt1alpha1b			V$ZF13	C2H2 zinc finger transcription factors 13	V$ZNF435.01	Zinc finger and SCAN domain containing 16		0.67	1539	1557	1548	-	1	0.733	0.063	0		aaTGTTaactgatggcttt
cpt1alpha1b	cpt1alpha1b			V$HNF1	Hepatic Nuclear Factor 1	V$HNF1.04	Hepatocyte nuclear factor 1 alpha (Tcf-1)	Digestive System Endocrine System Islets of Langerhans Kidney Liver Pancreas Urogenital System	0.84	1541	1557	1549	+	1	0.951	0.111	0		agccatcaGTTAacatt
cpt1alpha1b	cpt1alpha1b			V$HOMF	Homeodomain transcription factors	V$HMX3.03	H6 homeodomain HMX3/Nkx5.1 transcription factor	Blood Cells Bone Marrow Cells Bone and Bones Cardiovascular System Cartilage Central Nervous System Connective Tissue Digestive System Ear Embryonic Structures Endocrine System Germ Cells Heart Hematopoietic System Immune System Islets of Langerhans Leukocytes Liver Lymphocytes Muscles Nervous System Ovary Pancreas Skeleton Spinal Cord Thyroid Gland Urogenital System	0.82	1541	1559	1550	-	0.767	0.85	0.03	0		taaatgtTAACtgatggct
cpt1alpha1b	cpt1alpha1b			V$OVOL	OVO homolog-like transcription factors	V$OVOL1.01	Zinc finger transcription factor OVO homolog-like 1		0.8	1543	1557	1550	+	1	0.801	0.001	0		ccatcaGTTAacatt
cpt1alpha1b	cpt1alpha1b			V$MYBL	Cellular and viral myb-like transcriptional regulators	V$VMYB.01	v-Myb	Blood Cells Bone Marrow Cells Erythrocytes Hematopoietic System Immune System Leukocytes	0.88	1541	1561	1551	-	0.866	0.88	0	0		tttaaatgttAACTgatggct
cpt1alpha1b	cpt1alpha1b			V$FKHD	Fork head domain factors	V$XFD3.01	Xenopus fork head domain factor 3 (FoxA2a)	Blood Cells Brain Breast Cartilage Central Nervous System Connective Tissue Ear Endocrine System Eye Immune System Islets of Langerhans Leukocytes Liver Lung Lymphocytes Muscle, Skeletal Muscles Nervous System Ovary Pancreas Pituitary Gland Prostate Testis Thymus Gland Thyroid Gland Urogenital System	0.82	1544	1560	1552	+	1	0.887	0.067	0		catcagttAACAtttaa
cpt1alpha1b	cpt1alpha1b			V$MYT1	MYT1 C2HC zinc finger protein	V$MYT1.01	MyT1 zinc finger transcription factor involved in primary neurogenesis	Central Nervous System Nervous System Neuroglia Neurons	0.75	1547	1559	1553	-	0.75	0.775	0.025	0		taaATGTtaactg
cpt1alpha1b	cpt1alpha1b			V$HNF1	Hepatic Nuclear Factor 1	V$HNF1.04	Hepatocyte nuclear factor 1 alpha (Tcf-1)	Digestive System Endocrine System Islets of Langerhans Kidney Liver Pancreas Urogenital System	0.84	1546	1562	1554	-	1	0.869	0.029	0		atttaaatGTTAactga
cpt1alpha1b	cpt1alpha1b			V$STEM	Motif composed of binding sites for pluripotency or stem cell factors	V$OSNT.01	Composed binding site for Oct4, Sox2, Nanog, Tcf3 (Tcf7l1) and Sall4b in pluripotent cells	Embryonic Structures Germ Cells	0.78	1546	1564	1555	+	0.815	0.812	0.032	0		tcagttaACATttaaatta
cpt1alpha1b	cpt1alpha1b			V$HNF1	Hepatic Nuclear Factor 1	V$HNF1.01	Hepatic nuclear factor 1	Digestive System Endocrine System Islets of Langerhans Kidney Liver Pancreas Urogenital System	0.8	1548	1564	1556	+	1	0.832	0.032	0		aGTTAacatttaaatta
cpt1alpha1b	cpt1alpha1b			V$RUSH	SWI/SNF related nucleophosphoproteins with a RING finger DNA binding motif	V$SMARCA3.01	SWI/SNF related, matrix associated, actin dependent regulator of chromatin, subfamily a, member 3		0.96	1551	1561	1556	+	0.96	0.98	0.02	0		taACATttaaa
cpt1alpha1b	cpt1alpha1b			V$HBOX	Homeobox transcription factors	V$EN1.01	Homeobox protein engrailed (en-1)	Brain Cardiovascular System Central Nervous System Digestive System Ear Embryonic Structures Endocrine System Eye Islets of Langerhans Muscle, Smooth Muscles Nervous System Neurons Pancreas Spinal Cord	0.77	1548	1566	1557	+	1	0.788	0.018	0		agttaacaTTTAaattaac
cpt1alpha1b	cpt1alpha1b			V$HOMF	Homeodomain transcription factors	V$HMX2.03	Hmx2/Nkx5-2 homeodomain transcription factor	Blood Cells Bone Marrow Cells Bone and Bones Cardiovascular System Cartilage Central Nervous System Connective Tissue Digestive System Ear Embryonic Structures Endocrine System Germ Cells Heart Hematopoietic System Immune System Islets of Langerhans Leukocytes Liver Lymphocytes Muscles Nervous System Ovary Pancreas Skeleton Spinal Cord Thyroid Gland Urogenital System	0.81	1548	1566	1557	-	1	0.84	0.03	0		gttaatTTAAatgttaact
cpt1alpha1b	cpt1alpha1b			V$NKX6	NK6 homeobox transcription factors	V$NKX61.02	NK6 homeobox 1	Central Nervous System Digestive System Embryonic Structures Endocrine System Islets of Langerhans Nervous System Pancreas Spinal Cord	0.85	1550	1564	1557	-	1	0.882	0.032	0		taatTTAAatgttaa
cpt1alpha1b	cpt1alpha1b			V$CART	Cart-1 (cartilage homeoprotein 1)	V$PROP1.01	Prophet of Pit 1, PROP paired-like homeobox 1	Adrenal Glands Bone and Bones Brain Cardiovascular System Central Nervous System Connective Tissue Digestive System Embryonic Structures Endocrine System Eye Heart Immune System Islets of Langerhans Muscle, Skeletal Muscles Myeloid Cells Nervous System Neurons Nose Pancreas Phagocytes Pituitary Gland Skeleton Spinal Cord	0.84	1549	1569	1559	-	1	0.862	0.022	0		aatgttAATTtaaatgttaac
cpt1alpha1b	cpt1alpha1b			V$OCT1	Octamer binding protein	V$OCT1.05	Octamer-binding factor 1	Antibody-Producing Cells Blood Cells Immune System Kidney Leukocytes Lymphocytes Urogenital System	0.89	1552	1566	1559	+	0.9	0.936	0.046	0		aaCATTtaaattaac
cpt1alpha1b	cpt1alpha1b			V$HBOX	Homeobox transcription factors	V$EN1.01	Homeobox protein engrailed (en-1)	Brain Cardiovascular System Central Nervous System Digestive System Ear Embryonic Structures Endocrine System Eye Islets of Langerhans Muscle, Smooth Muscles Nervous System Neurons Pancreas Spinal Cord	0.77	1551	1569	1560	-	1	0.893	0.123	0		aatgttaaTTTAaatgtta
cpt1alpha1b	cpt1alpha1b			V$HOXF	Paralog hox genes 1-8 from the four hox clusters A, B, C, D	V$HOXB4.01	Homeobox B4 / Hox-2phi	Antibody-Producing Cells Blood Cells Bone Marrow Cells Bone and Bones Connective Tissue Ear Embryonic Structures Germ Cells Granulocytes Hematopoietic System Immune System Leukocytes Myeloid Cells Phagocytes Skeleton Thymus Gland Urogenital System	0.84	1551	1569	1560	-	1	0.862	0.022	0		aatgttAATTtaaatgtta
cpt1alpha1b	cpt1alpha1b			V$NKXH	NKX homeodomain factors	V$NKX25.02	Homeo domain factor Nkx-2.5/Csx, tinman homolog low affinity sites	Cardiovascular System Central Nervous System Digestive System Embryonic Structures Endocrine System Heart Islets of Langerhans Lung Muscles Myocardium Nervous System Pancreas Prostate Respiratory System Spinal Cord Thyroid Gland Urogenital System	0.88	1551	1569	1560	-	1	0.884	0.004	0		aatgtTAATttaaatgtta
cpt1alpha1b	cpt1alpha1b			V$HOMF	Homeodomain transcription factors	V$LBX2.01	Ladybird homeobox 2	Blood Cells Bone Marrow Cells Bone and Bones Cardiovascular System Cartilage Central Nervous System Connective Tissue Digestive System Ear Embryonic Structures Endocrine System Germ Cells Heart Hematopoietic System Immune System Islets of Langerhans Leukocytes Liver Lymphocytes Muscles Nervous System Ovary Pancreas Skeleton Spinal Cord Thyroid Gland Urogenital System	0.89	1552	1570	1561	+	1	0.895	0.005	0		aacatttaAATTaacattt
cpt1alpha1b	cpt1alpha1b			V$LHXF	Lim homeodomain factors	V$LMX1B.02	LIM homeobox transcription factor 1, beta	Brain Cardiovascular System Central Nervous System Digestive System Embryonic Structures Endocrine System Eye Heart Islets of Langerhans Kidney Muscles Myocardium Nervous System Neurons Ovary Pancreas Pituitary Gland Spinal Cord Testis Urogenital System	0.83	1550	1572	1561	+	1	0.852	0.022	0		ttaacatttaAATTaacattttg
cpt1alpha1b	cpt1alpha1b			V$BRNF	Brn POU domain factors	V$BRN2.03	Brn-2, POU-III protein class	Brain Central Nervous System Digestive System Ear Embryonic Structures Endocrine System Eye Islets of Langerhans Nervous System Neuroglia Neurons Pancreas	0.92	1553	1571	1562	-	1	0.944	0.024	0		aaaatgttaATTTaaatgt
cpt1alpha1b	cpt1alpha1b			V$HBOX	Homeobox transcription factors	V$VAX1.01	Ventral anterior homeobox 1	Brain Cardiovascular System Central Nervous System Digestive System Ear Embryonic Structures Endocrine System Eye Islets of Langerhans Muscle, Smooth Muscles Nervous System Neurons Pancreas Spinal Cord	0.84	1553	1571	1562	+	1	0.847	0.007	0		acatttaAATTaacatttt
cpt1alpha1b	cpt1alpha1b			V$LHXF	Lim homeodomain factors	V$LMX1A.01	LIM homeobox transcription factor 1, alpha	Brain Cardiovascular System Central Nervous System Digestive System Embryonic Structures Endocrine System Eye Heart Islets of Langerhans Kidney Muscles Myocardium Nervous System Neurons Ovary Pancreas Pituitary Gland Spinal Cord Testis Urogenital System	0.83	1551	1573	1562	-	1	0.855	0.025	0		gcaaaatgttAATTtaaatgtta
cpt1alpha1b	cpt1alpha1b			V$NKX6	NK6 homeobox transcription factors	V$NKX61.01	NK6 homeobox 1	Central Nervous System Digestive System Embryonic Structures Endocrine System Islets of Langerhans Nervous System Pancreas Spinal Cord	0.91	1555	1569	1562	-	1	0.92	0.01	0		aatgTTAAtttaaat
cpt1alpha1b	cpt1alpha1b			V$HOXF	Paralog hox genes 1-8 from the four hox clusters A, B, C, D	V$HOXC4.01	Homeobox C4 / Hox-3epsilon	Antibody-Producing Cells Blood Cells Bone Marrow Cells Bone and Bones Connective Tissue Ear Embryonic Structures Germ Cells Granulocytes Hematopoietic System Immune System Leukocytes Myeloid Cells Phagocytes Skeleton Thymus Gland Urogenital System	0.84	1554	1572	1563	+	1	0.864	0.024	0		catttaAATTaacattttg
cpt1alpha1b	cpt1alpha1b			V$CART	Cart-1 (cartilage homeoprotein 1)	V$PROP1.01	Prophet of Pit 1, PROP paired-like homeobox 1	Adrenal Glands Bone and Bones Brain Cardiovascular System Central Nervous System Connective Tissue Digestive System Embryonic Structures Endocrine System Eye Heart Immune System Islets of Langerhans Muscle, Skeletal Muscles Myeloid Cells Nervous System Neurons Nose Pancreas Phagocytes Pituitary Gland Skeleton Spinal Cord	0.84	1554	1574	1564	+	1	0.857	0.017	0		catttaAATTaacattttgca
cpt1alpha1b	cpt1alpha1b			V$FAST	FAST-1 SMAD interacting proteins	V$FAST1.02	Forkhead box H1 (Foxh1)	Embryonic Structures	0.81	1556	1572	1564	-	0.8	0.849	0.039	0		caaaaTGTTaatttaaa
cpt1alpha1b	cpt1alpha1b			V$FKHD	Fork head domain factors	V$HFH2.01	HNF-3/Fkh Homolog 2 (FOXD3)	Blood Cells Brain Breast Cartilage Central Nervous System Connective Tissue Ear Endocrine System Eye Immune System Islets of Langerhans Leukocytes Liver Lung Lymphocytes Muscle, Skeletal Muscles Nervous System Ovary Pancreas Pituitary Gland Prostate Testis Thymus Gland Thyroid Gland Urogenital System	0.91	1556	1572	1564	+	1	0.952	0.042	0		tttaaattAACAttttg
cpt1alpha1b	cpt1alpha1b			V$OCT1	Octamer binding protein	V$OCT1.06	Octamer-binding factor 1	Antibody-Producing Cells Blood Cells Immune System Kidney Leukocytes Lymphocytes Urogenital System	0.81	1557	1571	1564	-	1	0.928	0.118	0		aaaatgttAATTtaa
cpt1alpha1b	cpt1alpha1b			V$BRNF	Brn POU domain factors	V$TST1.01	POU-factor Tst-1/Oct-6	Brain Central Nervous System Digestive System Ear Embryonic Structures Endocrine System Eye Islets of Langerhans Nervous System Neuroglia Neurons Pancreas	0.9	1556	1574	1565	+	1	0.902	0.002	0		tttaaATTAacattttgca
cpt1alpha1b	cpt1alpha1b			V$MYT1	MYT1 C2HC zinc finger protein	V$MYT1.01	MyT1 zinc finger transcription factor involved in primary neurogenesis	Central Nervous System Nervous System Neuroglia Neurons	0.75	1559	1571	1565	-	0.75	0.775	0.025	0		aaaATGTtaattt
cpt1alpha1b	cpt1alpha1b			V$ARID	AT rich interactive domain factor	V$BRIGHT.01	Bright, B cell regulator of IgH transcription	Antibody-Producing Cells Blood Cells Cardiovascular System Embryonic Structures Heart Immune System Leukocytes Lymphocytes Muscles Myocardium	0.92	1556	1576	1566	+	1	0.923	0.003	0		tttaaATTAacattttgcatg
cpt1alpha1b	cpt1alpha1b			V$ZF12	C2H2 zinc finger transcription factors 12	V$ZFP652.01	Zinc finger protein 652 (ZNF652)		0.76	1560	1574	1567	-	1	0.818	0.058	0		tgcaaaatgTTAAtt
cpt1alpha1b	cpt1alpha1b			V$BRNF	Brn POU domain factors	V$BRN2.01	Brn-2, POU-III protein class	Brain Central Nervous System Digestive System Ear Embryonic Structures Endocrine System Eye Islets of Langerhans Nervous System Neuroglia Neurons Pancreas	0.86	1560	1578	1569	-	0.833	0.862	0.002	0		atCATGcaaaatgttaatt
cpt1alpha1b	cpt1alpha1b			V$OCT1	Octamer binding protein	V$OCT1.02	Octamer-binding factor 1	Antibody-Producing Cells Blood Cells Immune System Kidney Leukocytes Lymphocytes Urogenital System	0.85	1564	1578	1571	-	1	0.953	0.103	0		atcATGCaaaatgtt
cpt1alpha1b	cpt1alpha1b			V$BZIP	Heterodimers between bZIP family members	V$CEBPE_ATF4.02	Heterodimer of CEBP epsilon and ATF4	ubiquitous	0.86	1567	1579	1573	-	1	0.906	0.046	0		gatcatGCAAaat
cpt1alpha1b	cpt1alpha1b			V$OCT1	Octamer binding protein	V$POU3F3.01	POU class 3 homeobox 3 (POU3F3), OTF8	Antibody-Producing Cells Blood Cells Immune System Kidney Leukocytes Lymphocytes Urogenital System	0.81	1567	1581	1574	+	1	0.822	0.012	0		attttGCATgatctc
cpt1alpha1b	cpt1alpha1b			V$PARF	PAR/bZIP family	V$DBP.01	Albumin D-box binding protein	Brain Central Nervous System Digestive System Endocrine System Liver Muscles Nervous System	0.84	1566	1582	1574	-	0.808	0.867	0.027	0		agagaTCATgcaaaatg
cpt1alpha1b	cpt1alpha1b			V$STEM	Motif composed of binding sites for pluripotency or stem cell factors	V$OCT3_4.02	POU domain, class 5, transcription factor 1	Embryonic Structures Germ Cells	0.88	1565	1583	1574	+	1	0.911	0.031	0		acattttGCATgatctctc
cpt1alpha1b	cpt1alpha1b			V$SORY	SOX/SRY-sex/testis determinig and related HMG box factors	V$SOX9.05	SRY (sex-determining region Y) box 9, dimeric binding sites	Bone and Bones Cartilage Connective Tissue Embryonic Structures Endocrine System Leydig Cells Nervous System Neuroglia Skeleton Testis Thyroid Gland Urogenital System	0.66	1571	1593	1582	-	0.75	0.694	0.034	0		gATAAataaagagagatcatgca
cpt1alpha1b	cpt1alpha1b			V$BRN5	Brn-5 POU domain factors	V$POU6F2.01	Retina-derived POU-domain factor-1, dimeric binding site	Brain Central Nervous System Nervous System	0.76	1578	1600	1589	-	0.81	0.814	0.054	0		tgaataagataAATAaagagaga
cpt1alpha1b	cpt1alpha1b			V$FKHD	Fork head domain factors	V$FREAC7.01	Fork head related activator-7 (FOXL1)	Blood Cells Brain Breast Cartilage Central Nervous System Connective Tissue Ear Endocrine System Eye Immune System Islets of Langerhans Leukocytes Liver Lung Lymphocytes Muscle, Skeletal Muscles Nervous System Ovary Pancreas Pituitary Gland Prostate Testis Thymus Gland Thyroid Gland Urogenital System	0.96	1581	1597	1589	-	1	0.963	0.003	0		ataagaTAAAtaaagag
cpt1alpha1b	cpt1alpha1b			V$GATA	GATA binding factors	V$GATA1.03	GATA-binding factor 1	Blood Cells Bone Marrow Cells Bone and Bones Cardiovascular System Connective Tissue Embryonic Structures Erythrocytes Heart Hematopoietic System Immune System Leukocytes Lymphocytes Muscles Myocardium Skeleton	0.95	1585	1597	1591	-	1	0.964	0.014	0		ataaGATAaataa
cpt1alpha1b	cpt1alpha1b			V$SORY	SOX/SRY-sex/testis determinig and related HMG box factors	V$SOX3.04	SRY-box containing gene 3, dimeric binding sites	Bone and Bones Cartilage Connective Tissue Embryonic Structures Endocrine System Leydig Cells Nervous System Neuroglia Skeleton Testis Thyroid Gland Urogenital System	0.71	1580	1602	1591	-	1	0.784	0.074	0		aatGAATaagataaataaagaga
cpt1alpha1b	cpt1alpha1b			V$EVI1	EVI1-myleoid transforming protein	V$EVI1.02	Ecotropic viral integration site 1 encoded factor, amino-terminal zinc finger domain	Adipose Tissue Antibody-Producing Cells Blood Cells Bone Marrow Cells Brain Central Nervous System Connective Tissue Erythrocytes Hematopoietic System Immune System Nervous System Neurons Thymus Gland	0.83	1584	1600	1592	-	1	0.887	0.057	0		tgaatAAGAtaaataaa
cpt1alpha1b	cpt1alpha1b			V$BRN5	Brn-5 POU domain factors	V$BRN5.03	Brn-5, POU-VI protein class (also known as emb and CNS-1)	Brain Central Nervous System Nervous System	0.76	1582	1604	1593	-	1	0.784	0.024	0		aTAATgaataagataaataaaga
cpt1alpha1b	cpt1alpha1b			V$PIT1	GHF-1 pituitary specific pou domain transcription factor	V$PIT1.01	Pit1, GHF-1 pituitary specific pou domain transcription factor	Brain Central Nervous System Endocrine System Nervous System Pituitary Gland	0.92	1589	1603	1596	+	1	0.933	0.013	0		ttatcTTATtcatta
cpt1alpha1b	cpt1alpha1b			V$OCT1	Octamer binding protein	V$POU3F3.01	POU class 3 homeobox 3 (POU3F3), OTF8	Antibody-Producing Cells Blood Cells Immune System Kidney Leukocytes Lymphocytes Urogenital System	0.81	1590	1604	1597	-	0.784	0.825	0.015	0		ataatGAATaagata
cpt1alpha1b	cpt1alpha1b			V$SNAP	snRNA-activating protein complex	V$PSE.02	Proximal sequence element (PSE) of RNA polymerase III-transcribed genes		0.73	1588	1606	1597	+	0.857	0.748	0.018	0		tttatCTTAttcattatat
cpt1alpha1b	cpt1alpha1b			V$SORY	SOX/SRY-sex/testis determinig and related HMG box factors	V$SOX7.04	SRY-related HMG-box gene 7, dimeric binding sites	Bone and Bones Cartilage Connective Tissue Embryonic Structures Endocrine System Leydig Cells Nervous System Neuroglia Skeleton Testis Thyroid Gland Urogenital System	0.72	1586	1608	1597	+	1	0.773	0.053	0		tatttatcttatTCATtatatac
cpt1alpha1b	cpt1alpha1b			V$HOXF	Paralog hox genes 1-8 from the four hox clusters A, B, C, D	V$HOXA4.01	Homeobox A4	Antibody-Producing Cells Blood Cells Bone Marrow Cells Bone and Bones Connective Tissue Ear Embryonic Structures Germ Cells Granulocytes Hematopoietic System Immune System Leukocytes Myeloid Cells Phagocytes Skeleton Thymus Gland Urogenital System	0.81	1590	1608	1599	-	0.771	0.818	0.008	0		gtatatAATGaataagata
cpt1alpha1b	cpt1alpha1b			V$OCT1	Octamer binding protein	V$OCT1.03	Octamer-binding transcription factor-1, POU class 2 homeobox 1 (POU2F1)	Antibody-Producing Cells Blood Cells Immune System Kidney Leukocytes Lymphocytes Urogenital System	0.85	1592	1606	1599	+	1	0.863	0.013	0		tcttattcATTAtat
cpt1alpha1b	cpt1alpha1b			V$PAX7	Paired box 7	V$PAX7.01	Paired box 7 homeodomain-binding motif	Embryonic Structures Muscle, Skeletal Muscles	0.78	1592	1606	1599	+	0.755	0.78	0	0		tcttattCATTatat
cpt1alpha1b	cpt1alpha1b			V$BRNF	Brn POU domain factors	V$BRN3.01	Brn-3, POU-IV protein class	Brain Central Nervous System Digestive System Ear Embryonic Structures Endocrine System Eye Islets of Langerhans Nervous System Neuroglia Neurons Pancreas	0.78	1591	1609	1600	+	1	0.863	0.083	0		atcttattcATTAtatact
cpt1alpha1b	cpt1alpha1b			O$VTBP	Vertebrate TATA binding protein factor	O$VTATA.01	Cellular and viral TATA box elements		0.9	1594	1610	1602	-	0.892	0.922	0.022	0		cagtaTATAatgaataa
cpt1alpha1b	cpt1alpha1b			V$OCT1	Octamer binding protein	V$OCT1.03	Octamer-binding transcription factor-1, POU class 2 homeobox 1 (POU2F1)	Antibody-Producing Cells Blood Cells Immune System Kidney Leukocytes Lymphocytes Urogenital System	0.85	1595	1609	1602	-	0.79	0.86	0.01	0		agtatataATGAata
cpt1alpha1b	cpt1alpha1b			V$BRN5	Brn-5 POU domain factors	V$BRN5.03	Brn-5, POU-VI protein class (also known as emb and CNS-1)	Brain Central Nervous System Nervous System	0.76	1593	1615	1604	-	0.75	0.77	0.01	0		aTAAAcagtatataatgaataag
cpt1alpha1b	cpt1alpha1b			V$FAST	FAST-1 SMAD interacting proteins	V$FAST1.01	FAST-1 SMAD interacting protein	Embryonic Structures	0.81	1604	1620	1612	+	1	0.885	0.075	0		tatactgttTATTctat
cpt1alpha1b	cpt1alpha1b			V$FKHD	Fork head domain factors	V$HFH8.01	HNF-3/Fkh Homolog-8 (FOXF1)	Blood Cells Brain Breast Cartilage Central Nervous System Connective Tissue Ear Endocrine System Eye Immune System Islets of Langerhans Leukocytes Liver Lung Lymphocytes Muscle, Skeletal Muscles Nervous System Ovary Pancreas Pituitary Gland Prostate Testis Thymus Gland Thyroid Gland Urogenital System	0.92	1604	1620	1612	-	1	0.954	0.034	0		atagaatAAACagtata
cpt1alpha1b	cpt1alpha1b			V$OCT1	Octamer binding protein	V$OCT2.01	Octamer-binding transcription factor-2, POU class 2 homeobox 2 (POU2F2)	Antibody-Producing Cells Blood Cells Immune System Kidney Leukocytes Lymphocytes Urogenital System	0.8	1616	1630	1623	+	0.757	0.886	0.086	0		tctATCCaaattatt
cpt1alpha1b	cpt1alpha1b			V$HOXF	Paralog hox genes 1-8 from the four hox clusters A, B, C, D	V$HOX1-3.01	Hox-1.3, vertebrate homeobox protein	Antibody-Producing Cells Blood Cells Bone Marrow Cells Bone and Bones Connective Tissue Ear Embryonic Structures Germ Cells Granulocytes Hematopoietic System Immune System Leukocytes Myeloid Cells Phagocytes Skeleton Thymus Gland Urogenital System	0.82	1615	1633	1624	-	1	0.889	0.069	0		tataaTAATttggatagaa
cpt1alpha1b	cpt1alpha1b			V$BRN5	Brn-5 POU domain factors	V$BRN5.02	Brn-5, POU-VI protein class (also known as emb and CNS-1)	Brain Central Nervous System Nervous System	0.77	1614	1636	1625	+	1	0.782	0.012	0		attctatccaaATTAttatattt
cpt1alpha1b	cpt1alpha1b			V$SORY	SOX/SRY-sex/testis determinig and related HMG box factors	V$SRY.02	Sex determining region Y	Bone and Bones Cartilage Connective Tissue Embryonic Structures Endocrine System Leydig Cells Nervous System Neuroglia Skeleton Testis Thyroid Gland Urogenital System	0.88	1615	1637	1626	-	0.775	0.882	0.002	0		aaaatATAAtaatttggatagaa
cpt1alpha1b	cpt1alpha1b			O$VTBP	Vertebrate TATA binding protein factor	O$LTATA.01	Lentivirus LTR TATA box		0.82	1620	1636	1628	-	1	0.847	0.027	0		aaaTATAataatttgga
cpt1alpha1b	cpt1alpha1b			V$OCT1	Octamer binding protein	V$OCT1.06	Octamer-binding factor 1	Antibody-Producing Cells Blood Cells Immune System Kidney Leukocytes Lymphocytes Urogenital System	0.81	1621	1635	1628	-	1	0.882	0.072	0		aatataatAATTtgg
cpt1alpha1b	cpt1alpha1b			V$HBOX	Homeobox transcription factors	V$GSH1.01	Homeobox transcription factor Gsh-1	Brain Cardiovascular System Central Nervous System Digestive System Ear Embryonic Structures Endocrine System Eye Islets of Langerhans Muscle, Smooth Muscles Nervous System Neurons Pancreas Spinal Cord	0.85	1620	1638	1629	-	1	0.933	0.083	0		gaaaatataaTAATttgga
cpt1alpha1b	cpt1alpha1b			V$SORY	SOX/SRY-sex/testis determinig and related HMG box factors	V$SRY.02	Sex determining region Y	Bone and Bones Cartilage Connective Tissue Embryonic Structures Endocrine System Leydig Cells Nervous System Neuroglia Skeleton Testis Thyroid Gland Urogenital System	0.88	1618	1640	1629	-	0.763	0.886	0.006	0		aagaaAATAtaataatttggata
cpt1alpha1b	cpt1alpha1b			V$FKHD	Fork head domain factors	V$FHXB.01	Fork head homologous X binds DNA with a dual sequence specificity (FHXA and FHXB)	Blood Cells Brain Breast Cartilage Central Nervous System Connective Tissue Ear Endocrine System Eye Immune System Islets of Langerhans Leukocytes Liver Lung Lymphocytes Muscle, Skeletal Muscles Nervous System Ovary Pancreas Pituitary Gland Prostate Testis Thymus Gland Thyroid Gland Urogenital System	0.83	1622	1638	1630	-	1	0.89	0.06	0		gaaaatATAAtaatttg
cpt1alpha1b	cpt1alpha1b			V$CART	Cart-1 (cartilage homeoprotein 1)	V$CART1.01	Cart-1 (cartilage homeoprotein 1)	Adrenal Glands Bone and Bones Brain Cardiovascular System Central Nervous System Connective Tissue Digestive System Embryonic Structures Endocrine System Eye Heart Immune System Islets of Langerhans Muscle, Skeletal Muscles Myeloid Cells Nervous System Neurons Nose Pancreas Phagocytes Pituitary Gland Skeleton Spinal Cord	0.86	1621	1641	1631	+	0.798	0.861	0.001	0		ccaaaTTATtatattttcttg
cpt1alpha1b	cpt1alpha1b			V$DMRT	DM domain-containing transcription factors	V$DMRT2.01	Doublesex and mab-3 related transcription factor 2	Embryonic Structures Endocrine System Germ Cells Ovary Testis Urogenital System	0.75	1621	1641	1631	+	0.75	0.752	0.002	0		ccaaattatTATAttttcttg
cpt1alpha1b	cpt1alpha1b			V$SORY	SOX/SRY-sex/testis determinig and related HMG box factors	V$SRY.02	Sex determining region Y	Bone and Bones Cartilage Connective Tissue Embryonic Structures Endocrine System Leydig Cells Nervous System Neuroglia Skeleton Testis Thyroid Gland Urogenital System	0.88	1620	1642	1631	+	1	0.895	0.015	0		tccaaATTAttatattttcttgt
cpt1alpha1b	cpt1alpha1b			V$EVI1	EVI1-myleoid transforming protein	V$EVI1.02	Ecotropic viral integration site 1 encoded factor, amino-terminal zinc finger domain	Adipose Tissue Antibody-Producing Cells Blood Cells Bone Marrow Cells Brain Central Nervous System Connective Tissue Erythrocytes Hematopoietic System Immune System Nervous System Neurons Thymus Gland	0.83	1624	1640	1632	-	0.75	0.841	0.011	0		aagaaAATAtaataatt
cpt1alpha1b	cpt1alpha1b			V$LHXF	Lim homeodomain factors	V$LMX1B.01	LIM-homeodomain transcription factor	Brain Cardiovascular System Central Nervous System Digestive System Embryonic Structures Endocrine System Eye Heart Islets of Langerhans Kidney Muscles Myocardium Nervous System Neurons Ovary Pancreas Pituitary Gland Spinal Cord Testis Urogenital System	0.91	1622	1644	1633	-	1	0.933	0.023	0		taacaagaaaataTAATaatttg
cpt1alpha1b	cpt1alpha1b			V$EVI1	EVI1-myleoid transforming protein	V$EVI1.06	Ecotropic viral integration site 1 encoded factor, amino-terminal zinc finger domain	Adipose Tissue Antibody-Producing Cells Blood Cells Bone Marrow Cells Brain Central Nervous System Connective Tissue Erythrocytes Hematopoietic System Immune System Nervous System Neurons Thymus Gland	0.83	1629	1645	1637	-	0.75	0.875	0.045	0		ttaacaAGAAaatataa
cpt1alpha1b	cpt1alpha1b			V$HNF1	Hepatic Nuclear Factor 1	V$HMBOX.01	Homeobox containing 1	Digestive System Endocrine System Islets of Langerhans Kidney Liver Pancreas Urogenital System	0.83	1633	1649	1641	+	1	0.897	0.067	0		attttcttGTTAaatgg
cpt1alpha1b	cpt1alpha1b			V$YY1F	Activator/repressor binding to transcription initiation site	V$YY1.02	Yin and Yang 1 repressor sites	Embryonic Structures	0.94	1633	1655	1644	-	1	0.953	0.013	0		tttattCCATttaacaagaaaat
cpt1alpha1b	cpt1alpha1b			V$RUSH	SWI/SNF related nucleophosphoproteins with a RING finger DNA binding motif	V$SMARCA3.01	SWI/SNF related, matrix associated, actin dependent regulator of chromatin, subfamily a, member 3		0.96	1641	1651	1646	-	1	0.992	0.032	0		ttCCATttaac
cpt1alpha1b	cpt1alpha1b			V$SORY	SOX/SRY-sex/testis determinig and related HMG box factors	V$HBP1.02	HMG box-containing protein 1	Bone and Bones Cartilage Connective Tissue Embryonic Structures Endocrine System Leydig Cells Nervous System Neuroglia Skeleton Testis Thyroid Gland Urogenital System	0.83	1638	1660	1649	+	1	0.835	0.005	0		cttgttaAATGgaataaagatga
cpt1alpha1b	cpt1alpha1b			V$CDXF	Vertebrate caudal related homeodomain protein	V$CDX2.02	Caudal type homeobox transcription factor 2	Digestive System Embryonic Structures	0.85	1644	1662	1653	-	1	0.875	0.025	0		attcatctTTATtccattt
cpt1alpha1b	cpt1alpha1b			V$EVI1	EVI1-myleoid transforming protein	V$EVI1.07	Evi-1 zinc finger protein, carboxy-terminal zinc finger domain	Adipose Tissue Antibody-Producing Cells Blood Cells Bone Marrow Cells Brain Central Nervous System Connective Tissue Erythrocytes Hematopoietic System Immune System Nervous System Neurons Thymus Gland	0.9	1649	1665	1657	+	1	0.961	0.061	0		gaataAAGAtgaatttc
cpt1alpha1b	cpt1alpha1b			V$MYT1	MYT1 C2HC zinc finger protein	V$MYT1.01	MyT1 zinc finger transcription factor involved in primary neurogenesis	Central Nervous System Nervous System Neuroglia Neurons	0.75	1651	1663	1657	+	0.75	0.756	0.006	0		ataAAGAtgaatt
cpt1alpha1b	cpt1alpha1b			V$SORY	SOX/SRY-sex/testis determinig and related HMG box factors	V$SOX1.02	SRY (sex determining region Y)-box 1, dimeric binding sites	Bone and Bones Cartilage Connective Tissue Embryonic Structures Endocrine System Leydig Cells Nervous System Neuroglia Skeleton Testis Thyroid Gland Urogenital System	0.72	1650	1672	1661	-	0.75	0.886	0.166	0		tctGTATgaaattcatctttatt
cpt1alpha1b	cpt1alpha1b			V$OCT1	Octamer binding protein	V$OCT.01	Octamer binding site (OCT1/OCT2)	Antibody-Producing Cells Blood Cells Immune System Kidney Leukocytes Lymphocytes Urogenital System	0.78	1656	1670	1663	-	0.857	0.808	0.028	0		tgtATGAaattcatc
cpt1alpha1b	cpt1alpha1b			V$SORY	SOX/SRY-sex/testis determinig and related HMG box factors	V$SOX21.03	SRY (sex determining region Y)-box 21, dimeric binding sites	Bone and Bones Cartilage Connective Tissue Embryonic Structures Endocrine System Leydig Cells Nervous System Neuroglia Skeleton Testis Thyroid Gland Urogenital System	0.75	1656	1678	1667	+	1	0.854	0.104	0		gatGAATttcatacagagtgtat
cpt1alpha1b	cpt1alpha1b			V$TAIP	TGF-beta induced apoptosis proteins	V$CSRNP1.01	Cysteine-serine-rich nuclear protein 1 (AXUD1, AXIN1 up-regulated 1)		1	1670	1676	1673	+	1	1	0	0		AGAGtgt
cpt1alpha1b	cpt1alpha1b			V$DMRT	DM domain-containing transcription factors	V$DMRT2.01	Doublesex and mab-3 related transcription factor 2	Embryonic Structures Endocrine System Germ Cells Ovary Testis Urogenital System	0.75	1666	1686	1676	-	1	0.795	0.045	0		ttattgagaTACActctgtat
cpt1alpha1b	cpt1alpha1b			V$HNF1	Hepatic Nuclear Factor 1	V$HNF1.03	Hepatic nuclear factor 1	Digestive System Endocrine System Islets of Langerhans Kidney Liver Pancreas Urogenital System	0.8	1679	1695	1687	-	1	0.814	0.014	0		gGTTAacacttattgag
cpt1alpha1b	cpt1alpha1b			V$RUSH	SWI/SNF related nucleophosphoproteins with a RING finger DNA binding motif	V$SMARCA3.02	SWI/SNF related, matrix associated, actin dependent regulator of chromatin, subfamily a, member 3		0.98	1682	1692	1687	-	1	0.986	0.006	0		taacACTTatt
cpt1alpha1b	cpt1alpha1b			V$NKXH	NKX homeodomain factors	V$NKX31.04	NK3 homeobox 1	Cardiovascular System Central Nervous System Digestive System Embryonic Structures Endocrine System Heart Islets of Langerhans Lung Muscles Myocardium Nervous System Pancreas Prostate Respiratory System Spinal Cord Thyroid Gland Urogenital System	0.95	1679	1697	1688	+	1	0.956	0.006	0		ctcaataAGTGttaaccac
cpt1alpha1b	cpt1alpha1b			V$ZF12	C2H2 zinc finger transcription factors 12	V$ZFP652.01	Zinc finger protein 652 (ZNF652)		0.76	1681	1695	1688	+	1	0.844	0.084	0		caataagtgTTAAcc
cpt1alpha1b	cpt1alpha1b			V$HNF1	Hepatic Nuclear Factor 1	V$HNF1.04	Hepatocyte nuclear factor 1 alpha (Tcf-1)	Digestive System Endocrine System Islets of Langerhans Kidney Liver Pancreas Urogenital System	0.84	1681	1697	1689	+	1	0.864	0.024	0		caataagtGTTAaccac
cpt1alpha1b	cpt1alpha1b			V$ATBF	AT-binding transcription factor	V$ATBF1.01	AT-binding transcription factor 1	Brain Central Nervous System Nervous System	0.79	1682	1698	1690	-	0.783	0.826	0.036	0		ggtggttaacACTTatt
cpt1alpha1b	cpt1alpha1b			V$SORY	SOX/SRY-sex/testis determinig and related HMG box factors	V$SOX15.04	SRY-related HMG-box gene 15, dimeric binding sites	Bone and Bones Cartilage Connective Tissue Embryonic Structures Endocrine System Leydig Cells Nervous System Neuroglia Skeleton Testis Thyroid Gland Urogenital System	0.67	1682	1704	1693	+	0.75	0.673	0.003	0		aataAGTGttaaccacccagatg
cpt1alpha1b	cpt1alpha1b			V$HNF1	Hepatic Nuclear Factor 1	V$TCF2.01	Hepatocyte nuclear factor 1 beta (HNF1B)	Digestive System Endocrine System Islets of Langerhans Kidney Liver Pancreas Urogenital System	0.79	1686	1702	1694	-	1	0.9	0.11	0		tctgggtgGTTAacact
cpt1alpha1b	cpt1alpha1b			V$GLIF	GLI zinc finger family	V$ZIC2.01	Zinc finger transcription factor, Zic family member 2 (odd-paired homolog, Drosophila)	Cardiovascular System Digestive System Embryonic Structures Endocrine System Heart Islets of Langerhans Pancreas	0.89	1690	1706	1698	+	0.828	0.92	0.03	0		ttaaccaCCCAgatgat
cpt1alpha1b	cpt1alpha1b			V$MYOD	Myoblast determining factors	V$TCFE2A.02	Transcription factor E2a (E12/E47) (secondary DNA binding preference)	Antibody-Producing Cells Antigen-Presenting Cells Embryonic Structures Endocrine System Germ Cells Immune System Muscle, Skeletal Muscles Thymus Gland Urogenital System	0.94	1693	1709	1701	+	1	0.945	0.005	0		accacccaGATGatact
cpt1alpha1b	cpt1alpha1b			V$HAND	Twist subfamily of class B bHLH transcription factors	V$TAL1ALPHAE47.01	Tal-1alpha/E47 heterodimer	Antibody-Producing Cells Antigen-Presenting Cells Blood Cells Bone Marrow Cells Bone and Bones Breast Cardiovascular System Connective Tissue Embryonic Structures Heart Hematopoietic System Immune System Integumentary System Leukocytes Lymphocytes Muscles Myocardium Skeleton Thymus Gland	0.87	1692	1712	1702	+	1	0.895	0.025	0		aaccaccCAGAtgatactgag
cpt1alpha1b	cpt1alpha1b			V$RP58	RP58 (ZFP238) zinc finger protein	V$RP58.01	Zinc finger protein RP58 (ZNF238), associated preferentially with heterochromatin	Brain Central Nervous System Nervous System	0.84	1696	1708	1702	-	1	0.861	0.021	0		gtatCATCtgggt
cpt1alpha1b	cpt1alpha1b			V$LTSM	Localized tandem sequence motif	V$LTSM.03	LTSM elements with 8 bp spacer		0.84	1700	1714	1707	-	0.935	0.945	0.105	0		ATCTcagtatcatct
cpt1alpha1b	cpt1alpha1b			V$OCT1	Octamer binding protein	V$OCT1.05	Octamer-binding factor 1	Antibody-Producing Cells Blood Cells Immune System Kidney Leukocytes Lymphocytes Urogenital System	0.89	1703	1717	1710	-	0.95	0.916	0.026	0		gaCATCtcagtatca
cpt1alpha1b	cpt1alpha1b			V$ZBED	Zinc finger BED domain-containing protein	V$ZBED1.02	Zinc finger, BED-type containing 1		0.76	1712	1724	1718	-	0.75	0.787	0.027	0		aTGGCccgacatc
cpt1alpha1b	cpt1alpha1b			V$ZBED	Zinc finger BED domain-containing protein	V$ZBED1.02	Zinc finger, BED-type containing 1		0.76	1713	1725	1719	+	1	0.828	0.068	0		aTGTCgggccatt
cpt1alpha1b	cpt1alpha1b			V$CAAT	CCAAT binding factors	V$ACAAT.01	Avian C-type LTR CCAAT box	ubiquitous	0.83	1717	1731	1724	-	1	0.865	0.035	0		tcccCCAAtggcccg
cpt1alpha1b	cpt1alpha1b			V$HAND	Twist subfamily of class B bHLH transcription factors	V$HAND2_E12.01	Heterodimers of the bHLH transcription factors HAND2 (Thing2) and E12	Antibody-Producing Cells Antigen-Presenting Cells Blood Cells Bone Marrow Cells Bone and Bones Breast Cardiovascular System Connective Tissue Embryonic Structures Heart Hematopoietic System Immune System Integumentary System Leukocytes Lymphocytes Muscles Myocardium Skeleton Thymus Gland	0.75	1714	1734	1724	-	1	0.788	0.038	0		ctttcccccaaTGGCccgaca
cpt1alpha1b	cpt1alpha1b			V$YY1F	Activator/repressor binding to transcription initiation site	V$REX1.01	REX1 transcription factor; zinc finger protein 42	Embryonic Structures	0.87	1715	1737	1726	+	1	0.894	0.024	0		gtcgggCCATtgggggaaagaac
cpt1alpha1b	cpt1alpha1b			V$GCMF	Chorion-specific transcription factors with a GCM DNA binding domain	V$GCM1.03	Glial cells missing homolog 1 (secondary DNA binding preference)	Embryonic Structures Endocrine System Immune System Parathyroid Glands Thymus Gland	0.83	1720	1734	1727	-	1	0.863	0.033	0		ctttcCCCCaatggc
cpt1alpha1b	cpt1alpha1b			V$STAT	Signal transducer and activator of transcription	V$STAT.01	Signal transducers and activators of transcription	Blood Cells Bone Marrow Cells Breast Hematopoietic System Immune System Leukocytes Lymphocytes Myeloid Cells Phagocytes	0.87	1720	1738	1729	+	1	0.915	0.045	0		gccattgggGGAAagaaca
cpt1alpha1b	cpt1alpha1b			V$MZF1	Myeloid zinc finger 1 factors	V$MZF1.02	Myeloid zinc finger protein MZF1	Blood Cells Bone Marrow Cells Hematopoietic System Immune System Leukocytes Myeloid Cells	0.99	1725	1735	1730	+	1	0.995	0.005	0		tgGGGGaaaga
cpt1alpha1b	cpt1alpha1b			V$PERO	Peroxisome proliferator-activated receptor	V$PPARG.02	Peroxisome proliferator-activated receptor gamma	Adipose Tissue Connective Tissue Digestive System Liver	0.88	1719	1741	1730	+	1	0.887	0.007	0		ggccattgggggAAAGaacaaat
cpt1alpha1b	cpt1alpha1b			V$GREF	Glucocorticoid responsive and related elements	V$PRE.01	Progesterone receptor binding site, IR3 sites	Breast Endocrine System Leydig Cells Ovary Prostate Testis Urogenital System	0.84	1731	1749	1740	-	1	0.843	0.003	0		tgtagtggattTGTTcttt
cpt1alpha1b	cpt1alpha1b			V$FAST	FAST-1 SMAD interacting proteins	V$FAST1.03	Forkhead box H1 (Foxh1)	Embryonic Structures	0.85	1735	1751	1743	-	1	0.933	0.083	0		cctgtagtgGATTtgtt
cpt1alpha1b	cpt1alpha1b			V$BRAC	Brachyury gene, mesoderm developmental factor	V$BRACH.01	Brachyury	Blood Cells Brain Breast Cardiovascular System Central Nervous System Ear Embryonic Structures Endocrine System Heart Immune System Leukocytes Lymphocytes Muscles Myocardium Nervous System Parathyroid Glands Pituitary Gland	0.66	1744	1772	1758	+	1	0.66	0	0		actacagggAGGTggaaagggatatgcac
cpt1alpha1b	cpt1alpha1b			V$NFAT	Nuclear factor of activated T-cells	V$NFAT.01	Nuclear factor of activated T-cells	Blood Cells Cardiovascular System Cartilage Connective Tissue Heart Immune System Leukocytes Lymphocytes Myeloid Cells	0.95	1751	1769	1760	+	1	0.955	0.005	0		ggaggtGGAAagggatatg
cpt1alpha1b	cpt1alpha1b			V$IRFF	Interferon regulatory factors	V$IRF3.01	Interferon regulatory factor 3 (IRF-3)	Antibody-Producing Cells Antigen-Presenting Cells Blood Cells Bone Marrow Cells Hematopoietic System Immune System Leukocytes Lymphocytes Monocytes Myeloid Cells Phagocytes	0.85	1750	1774	1762	+	0.774	0.856	0.006	0		gggaggtggaaaggGATAtgcactc
cpt1alpha1b	cpt1alpha1b			V$NFAT	Nuclear factor of activated T-cells	V$NFAT5.01	Nuclear factor of activated T-cells 5	Blood Cells Cardiovascular System Cartilage Connective Tissue Heart Immune System Leukocytes Lymphocytes Myeloid Cells	0.83	1753	1771	1762	+	1	0.833	0.003	0		aggtGGAAagggatatgca
cpt1alpha1b	cpt1alpha1b			V$ZF12	C2H2 zinc finger transcription factors 12	V$ZNF652.02	Zinc finger protein 652 (ZNF652)		0.74	1756	1770	1763	+	0.75	0.755	0.015	0		tggaaaGGGAtatgc
cpt1alpha1b	cpt1alpha1b			V$OCT1	Octamer binding protein	V$POU3F3.01	POU class 3 homeobox 3 (POU3F3), OTF8	Antibody-Producing Cells Blood Cells Immune System Kidney Leukocytes Lymphocytes Urogenital System	0.81	1761	1775	1768	-	1	0.815	0.005	0		ggagtGCATatccct
cpt1alpha1b	cpt1alpha1b			V$PAX5	PAX-2/5/8 binding sites	V$PAX5.04	B-cell-specific activator protein (BSAP)	Antibody-Producing Cells Endocrine System Immune System Thyroid Gland	0.87	1759	1787	1773	-	0.96	0.877	0.007	0		atattatccAGTGgagtgcatatcccttt
cpt1alpha1b	cpt1alpha1b			V$GATA	GATA binding factors	V$GATA1.05	GATA-binding factor 1	Blood Cells Bone Marrow Cells Bone and Bones Cardiovascular System Connective Tissue Embryonic Structures Erythrocytes Heart Hematopoietic System Immune System Leukocytes Lymphocytes Muscles Myocardium Skeleton	0.88	1776	1788	1782	+	1	0.913	0.033	0		actgGATAatatg
cpt1alpha1b	cpt1alpha1b			V$AP1F	AP1, Activating protein 1	V$BATF.01	Basic leucine zipper transcription factor, ATF-like	Antigen-Presenting Cells Brain Central Nervous System Endocrine System Immune System Nervous System Pineal Gland	0.92	1784	1796	1790	+	1	0.987	0.067	0		atatgaCTCAcaa
cpt1alpha1b	cpt1alpha1b			V$AP1F	AP1, Activating protein 1	V$JUNB.01	Transcription factor Jun-B	Antigen-Presenting Cells Brain Central Nervous System Endocrine System Immune System Nervous System Pineal Gland	0.87	1784	1796	1790	-	1	0.995	0.125	0		ttgtgaGTCAtat
cpt1alpha1b	cpt1alpha1b			V$AP1R	MAF and AP1 related factors	V$BACH2.01	Bach2 bound TRE	Antibody-Producing Cells Blood Cells Blood Platelets Bone Marrow Cells Digestive System Ear Endocrine System Eye Hematopoietic System Immune System Islets of Langerhans Liver Pancreas	0.89	1779	1801	1790	-	1	0.983	0.093	0		tgtagttgTGAGtcatattatcc
cpt1alpha1b	cpt1alpha1b			V$CREB	cAMP-responsive element binding proteins	V$TAXCREB.02	Tax/CREB complex	Brain Central Nervous System Endocrine System Nervous System Pineal Gland	0.71	1781	1801	1791	+	1	0.722	0.012	0		ataataTGACtcacaactaca
cpt1alpha1b	cpt1alpha1b			V$PBXC	PBX - MEIS complexes	V$PBX1_MEIS1.01	Binding site for a Pbx1/Meis1 heterodimer	Bone Marrow Cells Embryonic Structures Hematopoietic System	0.74	1783	1799	1791	+	0.768	0.744	0.004	0		aataTGACtcacaacta
cpt1alpha1b	cpt1alpha1b			V$ZF03	C2H2 zinc finger transcription factors 3	V$ZNF217.01	Zinc finger protein 217		0.9	1795	1807	1801	-	1	0.938	0.038	0		GAATtttgtagtt
cpt1alpha1b	cpt1alpha1b			V$HEAT	Heat shock factors	V$HSF1.01	Heat shock factor 1	ubiquitous	0.84	1796	1820	1808	-	1	0.933	0.093	0		gatttactttccAGAAttttgtagt
cpt1alpha1b	cpt1alpha1b			V$HEAT	Heat shock factors	V$HSF1.01	Heat shock factor 1	ubiquitous	0.84	1797	1821	1809	+	0.952	0.849	0.009	0		ctacaaaattctGGAAagtaaatca
cpt1alpha1b	cpt1alpha1b			V$STAT	Signal transducer and activator of transcription	V$STAT.01	Signal transducers and activators of transcription	Blood Cells Bone Marrow Cells Breast Hematopoietic System Immune System Leukocytes Lymphocytes Myeloid Cells Phagocytes	0.87	1801	1819	1810	+	0.769	0.872	0.002	0		aaaattctgGAAAgtaaat
cpt1alpha1b	cpt1alpha1b			V$NFAT	Nuclear factor of activated T-cells	V$NFAT5.01	Nuclear factor of activated T-cells 5	Blood Cells Cardiovascular System Cartilage Connective Tissue Heart Immune System Leukocytes Lymphocytes Myeloid Cells	0.83	1805	1823	1814	+	1	0.832	0.002	0		ttctGGAAagtaaatcagt
cpt1alpha1b	cpt1alpha1b			V$DUXF	Double homeobox factors	V$DUX4.01	Double homeobox protein 4	Muscle, Skeletal Muscles	0.73	1809	1823	1816	-	1	0.763	0.033	0		actGATTtactttcc
cpt1alpha1b	cpt1alpha1b			V$HOXC	HOX - PBX complexes	V$MEIS1.03	Meis homeobox 1	Bone Marrow Cells Bone and Bones Brain Central Nervous System Connective Tissue Ear Embryonic Structures Hematopoietic System Immune System Lung Nervous System Phagocytes Respiratory System Skeleton Spinal Cord Thymus Gland	0.85	1809	1825	1817	-	1	0.95	0.1	0		gcactGATTtactttcc
cpt1alpha1b	cpt1alpha1b			V$GFI1	Growth factor independence transcriptional repressor	V$GFI1.02	Growth factor independence 1	Blood Cells Bone Marrow Cells Ear Erythrocytes Granulocytes Hematopoietic System Immune System Leukocytes Lymphocytes Myeloid Cells Phagocytes Thymus Gland	0.9	1814	1828	1821	+	1	0.978	0.078	0		gtaAATCagtgcaaa
cpt1alpha1b	cpt1alpha1b			V$PERO	Peroxisome proliferator-activated receptor	V$PPARA.01	PPAR/RXR heterodimers, DR1 sites	Adipose Tissue Connective Tissue Digestive System Liver	0.7	1814	1836	1825	+	1	0.702	0.002	0		gtaaatcagtgcAAAGttgctta
cpt1alpha1b	cpt1alpha1b			V$MYT1	MYT1 C2HC zinc finger protein	V$MYT1.02	MyT1 zinc finger transcription factor involved in primary neurogenesis	Central Nervous System Nervous System Neuroglia Neurons	0.88	1824	1836	1830	+	1	0.882	0.002	0		gcaAAGTtgctta
cpt1alpha1b	cpt1alpha1b			V$HOMF	Homeodomain transcription factors	V$HMX2.01	Hmx2/Nkx5-2 homeodomain transcription factor	Blood Cells Bone Marrow Cells Bone and Bones Cardiovascular System Cartilage Central Nervous System Connective Tissue Digestive System Ear Embryonic Structures Endocrine System Germ Cells Heart Hematopoietic System Immune System Islets of Langerhans Leukocytes Liver Lymphocytes Muscles Nervous System Ovary Pancreas Skeleton Spinal Cord Thyroid Gland Urogenital System	0.83	1824	1842	1833	+	1	0.878	0.048	0		gcaaagttgCTTAagaaaa
cpt1alpha1b	cpt1alpha1b			V$PARF	PAR/bZIP family	V$TEF_HLF.01	Thyrotrophic embryonic factor / hepatic leukemia factor	Brain Central Nervous System Digestive System Endocrine System Liver Muscles Nervous System	0.78	1826	1842	1834	-	0.784	0.798	0.018	0		ttttcTTAAgcaacttt
cpt1alpha1b	cpt1alpha1b			V$XBBF	X-box binding factors	V$RFX5.01	Regulatory factor X, 5 (influences HLA class II expression)	Antibody-Producing Cells Blood Cells Endocrine System Immune System Leukocytes Lymphocytes Testis Urogenital System	0.91	1826	1844	1835	-	1	0.936	0.026	0		acttttcttaAGCAacttt
cpt1alpha1b	cpt1alpha1b			V$HOMF	Homeodomain transcription factors	V$HMX2.01	Hmx2/Nkx5-2 homeodomain transcription factor	Blood Cells Bone Marrow Cells Bone and Bones Cardiovascular System Cartilage Central Nervous System Connective Tissue Digestive System Ear Embryonic Structures Endocrine System Germ Cells Heart Hematopoietic System Immune System Islets of Langerhans Leukocytes Liver Lymphocytes Muscles Nervous System Ovary Pancreas Skeleton Spinal Cord Thyroid Gland Urogenital System	0.83	1829	1847	1838	-	1	0.891	0.061	0		ggcacttttCTTAagcaac
cpt1alpha1b	cpt1alpha1b			V$LTFM	Lactotransferrin motif	V$LACTOFERRIN.01	Lactotransferrin and delta-lactoferrin, growth-inhibiting protein 12	Blood Cells Bone Marrow Cells Granulocytes Hematopoietic System Immune System Leukocytes Myeloid Cells Phagocytes	0.89	1839	1847	1843	-	1	0.928	0.038	0		gGCACtttt
cpt1alpha1b	cpt1alpha1b			V$MOKF	Mouse Krueppel like factor	V$MOK2.02	Ribonucleoprotein associated zinc finger protein MOK-2 (human)		0.98	1833	1853	1843	+	1	0.992	0.012	0		cttaagaaaagtgCCTTtaat
cpt1alpha1b	cpt1alpha1b			V$RUSH	SWI/SNF related nucleophosphoproteins with a RING finger DNA binding motif	V$SMARCA3.02	SWI/SNF related, matrix associated, actin dependent regulator of chromatin, subfamily a, member 3		0.98	1838	1848	1843	-	1	0.993	0.013	0		aggcACTTttc
cpt1alpha1b	cpt1alpha1b			V$ARID	AT rich interactive domain factor	V$BRIGHT.01	Bright, B cell regulator of IgH transcription	Antibody-Producing Cells Blood Cells Cardiovascular System Embryonic Structures Heart Immune System Leukocytes Lymphocytes Muscles Myocardium	0.92	1838	1858	1848	-	1	0.935	0.015	0		aagaaATTAaaggcacttttc
cpt1alpha1b	cpt1alpha1b			V$HOMF	Homeodomain transcription factors	V$HHEX.01	Hematopoietically expressed homeobox, proline-rich homeodomain protein	Blood Cells Bone Marrow Cells Bone and Bones Cardiovascular System Cartilage Central Nervous System Connective Tissue Digestive System Ear Embryonic Structures Endocrine System Germ Cells Heart Hematopoietic System Immune System Islets of Langerhans Leukocytes Liver Lymphocytes Muscles Nervous System Ovary Pancreas Skeleton Spinal Cord Thyroid Gland Urogenital System	0.95	1839	1857	1848	+	1	0.973	0.023	0		aaaagtgccttTAATttct
cpt1alpha1b	cpt1alpha1b			V$KLFS	Krueppel like transcription factors	V$GKLF.02	Gut-enriched Krueppel-like factor	Blood Cells Bone Marrow Cells Embryonic Structures Erythrocytes Hematopoietic System	0.96	1840	1858	1849	-	1	0.97	0.01	0		aagaaattAAAGgcacttt
cpt1alpha1b	cpt1alpha1b			V$DLXF	Distal-less homeodomain transcription factors	V$DLX3.01	Distal-less 3 homeodomain transcription factor	Bone and Bones Brain Cartilage Central Nervous System Connective Tissue Digestive System Ear Embryonic Structures Endocrine System Integumentary System Islets of Langerhans Nervous System Neurons Nose Pancreas Respiratory System Skeleton	0.91	1841	1859	1850	+	1	0.925	0.015	0		aagtgccttTAATttcttg
cpt1alpha1b	cpt1alpha1b			V$LEFF	LEF1/TCF	V$LEF1.03	TCF/LEF-1	Digestive System Embryonic Structures Endocrine System Islets of Langerhans Pancreas	0.82	1842	1858	1850	-	0.756	0.821	0.001	0		aagaaaTTAAaggcact
cpt1alpha1b	cpt1alpha1b			V$HOXF	Paralog hox genes 1-8 from the four hox clusters A, B, C, D	V$HOXB8.01	Homeobox B8 / Hox-2delta	Antibody-Producing Cells Blood Cells Bone Marrow Cells Bone and Bones Connective Tissue Ear Embryonic Structures Germ Cells Granulocytes Hematopoietic System Immune System Leukocytes Myeloid Cells Phagocytes Skeleton Thymus Gland Urogenital System	0.83	1842	1860	1851	-	1	0.86	0.03	0		gcaagaaATTAaaggcact
cpt1alpha1b	cpt1alpha1b			V$BRNF	Brn POU domain factors	V$BRN3.02	Brn-3, POU-IV protein class	Brain Central Nervous System Digestive System Ear Embryonic Structures Endocrine System Eye Islets of Langerhans Nervous System Neuroglia Neurons Pancreas	0.89	1843	1861	1852	+	1	0.936	0.046	0		gtgccttTAATttcttgct
cpt1alpha1b	cpt1alpha1b			V$HBOX	Homeobox transcription factors	V$EN1.02	Engrailed homeobox 1	Brain Cardiovascular System Central Nervous System Digestive System Ear Embryonic Structures Endocrine System Eye Islets of Langerhans Muscle, Smooth Muscles Nervous System Neurons Pancreas Spinal Cord	0.86	1843	1861	1852	-	1	0.866	0.006	0		agcaagaAATTaaaggcac
cpt1alpha1b	cpt1alpha1b			V$HOMF	Homeodomain transcription factors	V$MSX.01	Homeodomain proteins MSX-1 and MSX-2	Blood Cells Bone Marrow Cells Bone and Bones Cardiovascular System Cartilage Central Nervous System Connective Tissue Digestive System Ear Embryonic Structures Endocrine System Germ Cells Heart Hematopoietic System Immune System Islets of Langerhans Leukocytes Liver Lymphocytes Muscles Nervous System Ovary Pancreas Skeleton Spinal Cord Thyroid Gland Urogenital System	0.97	1843	1861	1852	+	1	0.989	0.019	0		gtgccttTAATttcttgct
cpt1alpha1b	cpt1alpha1b			V$NKX6	NK6 homeobox transcription factors	V$NKX61.01	NK6 homeobox 1	Central Nervous System Digestive System Embryonic Structures Endocrine System Islets of Langerhans Nervous System Pancreas Spinal Cord	0.91	1845	1859	1852	+	1	0.961	0.051	0		gcctTTAAtttcttg
cpt1alpha1b	cpt1alpha1b			V$SORY	SOX/SRY-sex/testis determinig and related HMG box factors	V$HMGA.01	HMGA family of architectural transcription factors (HMGA1, HMGA2)	Bone and Bones Cartilage Connective Tissue Embryonic Structures Endocrine System Leydig Cells Nervous System Neuroglia Skeleton Testis Thyroid Gland Urogenital System	0.88	1841	1863	1852	+	1	0.888	0.008	0		aagtgcctttAATTtcttgctca
cpt1alpha1b	cpt1alpha1b			V$LHXF	Lim homeodomain factors	V$ISL2.01	ISL LIM homeobox 2	Brain Cardiovascular System Central Nervous System Digestive System Embryonic Structures Endocrine System Eye Heart Islets of Langerhans Kidney Muscles Myocardium Nervous System Neurons Ovary Pancreas Pituitary Gland Spinal Cord Testis Urogenital System	0.87	1842	1864	1853	-	1	0.874	0.004	0		ttgagcaagaaATTAaaggcact
cpt1alpha1b	cpt1alpha1b			V$CEBP	Ccaat/Enhancer Binding Protein	V$CEBPE.01	CCAAT/enhancer binding protein (C/EBP), epsilon	Adipose Tissue Bone Marrow Cells Connective Tissue Digestive System Hematopoietic System Immune System Liver Myeloid Cells Phagocytes	0.79	1853	1867	1860	+	0.77	0.799	0.009	0		tttcttgcTCAAgca
cpt1alpha1b	cpt1alpha1b			V$CEBP	Ccaat/Enhancer Binding Protein	V$CEBPA.01	CCAAT/enhancer binding protein alpha	Adipose Tissue Bone Marrow Cells Connective Tissue Digestive System Hematopoietic System Immune System Liver Myeloid Cells Phagocytes	0.94	1854	1868	1861	-	1	0.961	0.021	0		atgcttgaGCAAgaa
cpt1alpha1b	cpt1alpha1b			V$PAX5	PAX-2/5/8 binding sites	V$PAX2.02	Paired box protein 2	Antibody-Producing Cells Endocrine System Immune System Thyroid Gland	0.92	1847	1875	1861	-	0.923	0.921	0.001	0		tttgaatatgctTGAGcaagaaattaaag
cpt1alpha1b	cpt1alpha1b			V$HEAT	Heat shock factors	V$HSF1.04	Heat shock factor 1	ubiquitous	0.76	1852	1876	1864	+	0.85	0.776	0.016	0		atttcttgctcaagcataTTCAaag
cpt1alpha1b	cpt1alpha1b			V$CHRF	Cell cycle regulators: Cell cycle homology element	V$CHR.01	Cell cycle gene homology region (CDE/CHR tandem elements regulate cell cycle dependent repression)		0.92	1866	1878	1872	-	1	0.923	0.003	0		ttctTTGAatatg
cpt1alpha1b	cpt1alpha1b			V$LEFF	LEF1/TCF	V$LEF1.02	TCF/LEF-1, involved in the Wnt signal transduction pathway	Digestive System Embryonic Structures Endocrine System Islets of Langerhans Pancreas	0.94	1865	1881	1873	+	1	0.968	0.028	0		gcatattCAAAgaagcc
cpt1alpha1b	cpt1alpha1b			V$STAT	Signal transducer and activator of transcription	V$STAT5.01	STAT5: signal transducer and activator of transcription 5	Blood Cells Bone Marrow Cells Breast Hematopoietic System Immune System Leukocytes Lymphocytes Myeloid Cells Phagocytes	0.89	1864	1882	1873	-	1	0.925	0.035	0		gggcTTCTttgaatatgct
cpt1alpha1b	cpt1alpha1b			V$STAT	Signal transducer and activator of transcription	V$STAT5.01	STAT5: signal transducer and activator of transcription 5	Blood Cells Bone Marrow Cells Breast Hematopoietic System Immune System Leukocytes Lymphocytes Myeloid Cells Phagocytes	0.89	1866	1884	1875	+	0.845	0.93	0.04	0		cataTTCAaagaagcccgt
cpt1alpha1b	cpt1alpha1b			V$ZF12	C2H2 zinc finger transcription factors 12	V$ZNF652.02	Zinc finger protein 652 (ZNF652)		0.74	1884	1898	1891	-	0.75	0.797	0.057	0		atgtagAGGTtaaga
cpt1alpha1b	cpt1alpha1b			V$IRXF	Iroquois homeobox transcription factors	V$IRX5.01	Iroquois homeobox 5	Blood Cells Brain Cardiovascular System Central Nervous System Embryonic Structures Endocrine System Heart Immune System Leukocytes Lymphocytes Muscles Myocardium Nervous System Neurons	0.86	1891	1903	1897	-	1	0.993	0.133	0		attaCATGtagag
cpt1alpha1b	cpt1alpha1b			V$IRXF	Iroquois homeobox transcription factors	V$IRX3.01	Iroquois homeobox 3	Blood Cells Brain Cardiovascular System Central Nervous System Embryonic Structures Endocrine System Heart Immune System Leukocytes Lymphocytes Muscles Myocardium Nervous System Neurons	0.86	1892	1904	1898	+	1	0.998	0.138	0		tctaCATGtaatc
cpt1alpha1b	cpt1alpha1b			V$PDX1	Pancreatic and intestinal homeodomain transcription factor	V$IPF1.01	Insulin promoter factor 1, pancreatic and duodenal homeobox 1 (Pdx1)	Digestive System Endocrine System Islets of Langerhans Pancreas	0.84	1897	1915	1906	+	1	0.851	0.011	0		atgtaatctTAATgagctc
cpt1alpha1b	cpt1alpha1b			V$HOXF	Paralog hox genes 1-8 from the four hox clusters A, B, C, D	V$HOXB3.01	Homeobox B3 / Hox 2-gamma	Antibody-Producing Cells Blood Cells Bone Marrow Cells Bone and Bones Connective Tissue Ear Embryonic Structures Germ Cells Granulocytes Hematopoietic System Immune System Leukocytes Myeloid Cells Phagocytes Skeleton Thymus Gland Urogenital System	0.84	1898	1916	1907	-	0.868	0.879	0.039	0		tgagcTCATtaagattaca
cpt1alpha1b	cpt1alpha1b			V$ABDB	Abdominal-B type homeodomain transcription factors	V$HOXC9.01	Homeobox C9 / Hox-3beta	Bone Marrow Cells Bone and Bones Central Nervous System Connective Tissue Embryonic Structures Hematopoietic System Integumentary System Nervous System Prostate Skeleton Spinal Cord Urogenital System	0.83	1900	1916	1908	-	1	0.896	0.066	0		tgagctcaTTAAgatta
cpt1alpha1b	cpt1alpha1b			V$BRNF	Brn POU domain factors	V$BRN3.03	POU class 4 homeobox 3 (POU4F3), BRN3C	Brain Central Nervous System Digestive System Ear Embryonic Structures Endocrine System Eye Islets of Langerhans Nervous System Neuroglia Neurons Pancreas	0.83	1899	1917	1908	+	1	0.858	0.028	0		gtaatctTAATgagctcag
cpt1alpha1b	cpt1alpha1b			V$HBOX	Homeobox transcription factors	V$VAX2.01	Ventral anterior homeobox 2	Brain Cardiovascular System Central Nervous System Digestive System Ear Embryonic Structures Endocrine System Eye Islets of Langerhans Muscle, Smooth Muscles Nervous System Neurons Pancreas Spinal Cord	0.85	1899	1917	1908	-	1	0.874	0.024	0		ctgagctcATTAagattac
cpt1alpha1b	cpt1alpha1b			V$LHXF	Lim homeodomain factors	V$ISL1.01	Pancreatic and intestinal lim-homeodomain factor	Brain Cardiovascular System Central Nervous System Digestive System Embryonic Structures Endocrine System Eye Heart Islets of Langerhans Kidney Muscles Myocardium Nervous System Neurons Ovary Pancreas Pituitary Gland Spinal Cord Testis Urogenital System	0.82	1897	1919	1908	+	1	0.849	0.029	0		atgtaatctTAATgagctcagag
cpt1alpha1b	cpt1alpha1b			V$NKX6	NK6 homeobox transcription factors	V$NKX63.01	NK6 homeobox 3	Central Nervous System Digestive System Embryonic Structures Endocrine System Islets of Langerhans Nervous System Pancreas Spinal Cord	0.85	1901	1915	1908	+	1	0.868	0.018	0		aatctTAATgagctc
cpt1alpha1b	cpt1alpha1b			V$BRN5	Brn-5 POU domain factors	V$BRN5.04	POU class 6 homeobox 1 (POU6F1)	Brain Central Nervous System Nervous System	0.83	1898	1920	1909	-	1	0.977	0.147	0		cctctgagctcATTAagattaca
cpt1alpha1b	cpt1alpha1b			V$LHXF	Lim homeodomain factors	V$LHX6.01	LIM homeobox 6	Brain Cardiovascular System Central Nervous System Digestive System Embryonic Structures Endocrine System Eye Heart Islets of Langerhans Kidney Muscles Myocardium Nervous System Neurons Ovary Pancreas Pituitary Gland Spinal Cord Testis Urogenital System	0.84	1898	1920	1909	-	0.777	0.856	0.016	0		cctctgagcTCATtaagattaca
cpt1alpha1b	cpt1alpha1b			V$HOXF	Paralog hox genes 1-8 from the four hox clusters A, B, C, D	V$HOXD3.01	Homeobox D3 / Hox-4alpha	Antibody-Producing Cells Blood Cells Bone Marrow Cells Bone and Bones Connective Tissue Ear Embryonic Structures Germ Cells Granulocytes Hematopoietic System Immune System Leukocytes Myeloid Cells Phagocytes Skeleton Thymus Gland Urogenital System	0.85	1901	1919	1910	+	0.799	0.877	0.027	0		aatcttAATGagctcagag
cpt1alpha1b	cpt1alpha1b			V$CART	Cart-1 (cartilage homeoprotein 1)	V$RHOX6.01	Reproductive homeobox 6, placenta specific homeobox 1	Adrenal Glands Bone and Bones Brain Cardiovascular System Central Nervous System Connective Tissue Digestive System Embryonic Structures Endocrine System Eye Heart Immune System Islets of Langerhans Muscle, Skeletal Muscles Myeloid Cells Nervous System Neurons Nose Pancreas Phagocytes Pituitary Gland Skeleton Spinal Cord	0.84	1901	1921	1911	+	1	0.844	0.004	0		aatctTAATgagctcagaggg
cpt1alpha1b	cpt1alpha1b			V$BRN5	Brn-5 POU domain factors	V$BRN5.03	Brn-5, POU-VI protein class (also known as emb and CNS-1)	Brain Central Nervous System Nervous System	0.76	1905	1927	1916	+	1	0.799	0.039	0		tTAATgagctcagagggcaaatc
cpt1alpha1b	cpt1alpha1b			V$NR2F	Nuclear receptor subfamily 2 factors	V$ARP1.01	Apolipoprotein AI regulatory protein 1, NR2F2, DR1 sites	Adrenal Glands Digestive System Endocrine System Eye Islets of Langerhans Liver Nervous System Neurons Pancreas Testis Urogenital System	0.82	1905	1929	1917	+	0.81	0.836	0.016	0		ttaatgagctcagaGGGCaaatctc
cpt1alpha1b	cpt1alpha1b			V$RXRF	RXR heterodimer binding sites	V$RAR_RXR.01	Retinoic acid receptor / retinoid X receptor heterodimer, DR1 sites	Bone and Bones Brain Central Nervous System Connective Tissue Digestive System Ear Endocrine System Integumentary System Liver Nervous System Parathyroid Glands Pituitary Gland Skeleton Thyroid Gland	0.78	1907	1931	1919	+	0.808	0.812	0.032	0		aatgagctcagAGGGcaaatctccc
cpt1alpha1b	cpt1alpha1b			V$MIZ1	Myc-interacting Zn finger protein 1	V$MIZ1.01	Myc-interacting Zn finger protein 1, zinc finger and BTB domain containing 17 (ZBTB17)		0.96	1915	1925	1920	-	1	0.994	0.034	0		tttgcCCTCtg
cpt1alpha1b	cpt1alpha1b			V$YBXF	Y-box binding transcription factors, multifunctional proteins involved in transcriptional and translational regulation, mRNA splicing, DNA replication and repair	V$YB1.01	Y box binding protein 1, has a preference for binding ssDNA	Digestive System Endocrine System Germ Cells Liver Testis Urogenital System	0.88	1917	1929	1923	-	0.818	0.885	0.005	0		gagatTTGCcctc
cpt1alpha1b	cpt1alpha1b			V$STAT	Signal transducer and activator of transcription	V$STAT6.01	STAT6: signal transducer and activator of transcription 6	Blood Cells Bone Marrow Cells Breast Hematopoietic System Immune System Leukocytes Lymphocytes Myeloid Cells Phagocytes	0.84	1930	1948	1939	-	1	0.956	0.116	0		atgcTTCCtgagaagctgg
cpt1alpha1b	cpt1alpha1b			V$STAT	Signal transducer and activator of transcription	V$STAT6.01	STAT6: signal transducer and activator of transcription 6	Blood Cells Bone Marrow Cells Breast Hematopoietic System Immune System Leukocytes Lymphocytes Myeloid Cells Phagocytes	0.84	1931	1949	1940	+	0.793	0.917	0.077	0		cagcTTCTcaggaagcatg
cpt1alpha1b	cpt1alpha1b			V$ETSF	Human and murine ETS1 factors	V$ETV1.02	Ets variant 1	Antibody-Producing Cells Blood Cells Bone Marrow Cells Breast Central Nervous System Endocrine System Germ Cells Hematopoietic System Immune System Leukocytes Myeloid Cells Nervous System Phagocytes Prostate Spinal Cord Testis Urogenital System	0.96	1933	1953	1943	+	1	0.989	0.029	0		gcttctcaGGAAgcatgttgt
cpt1alpha1b	cpt1alpha1b			V$CEBP	Ccaat/Enhancer Binding Protein	V$CEBPA.01	CCAAT/enhancer binding protein alpha	Adipose Tissue Bone Marrow Cells Connective Tissue Digestive System Hematopoietic System Immune System Liver Myeloid Cells Phagocytes	0.94	1946	1960	1953	+	0.917	0.972	0.032	0		catgttgtGTAAcgt
cpt1alpha1b	cpt1alpha1b			V$PARF	PAR/bZIP family	V$HLF.01	Hepatic leukemia factor	Brain Central Nervous System Digestive System Endocrine System Liver Muscles Nervous System	0.84	1945	1961	1953	+	1	0.941	0.101	0		gcatgttgtGTAAcgtt
cpt1alpha1b	cpt1alpha1b			V$CREB	cAMP-responsive element binding proteins	V$E4BP4.01	E4BP4, bZIP domain, transcriptional repressor	Brain Central Nervous System Endocrine System Nervous System Pineal Gland	0.8	1944	1964	1954	+	1	0.859	0.059	0		agcatgttgtGTAAcgtttca
cpt1alpha1b	cpt1alpha1b			V$PARF	PAR/bZIP family	V$TEF_HLF.01	Thyrotrophic embryonic factor / hepatic leukemia factor	Brain Central Nervous System Digestive System Endocrine System Liver Muscles Nervous System	0.78	1946	1962	1954	-	1	0.831	0.051	0		aaacgTTACacaacatg
cpt1alpha1b	cpt1alpha1b			V$HOMF	Homeodomain transcription factors	V$HMX2.02	Hmx2/Nkx5-2 homeodomain transcription factor	Blood Cells Bone Marrow Cells Bone and Bones Cardiovascular System Cartilage Central Nervous System Connective Tissue Digestive System Ear Embryonic Structures Endocrine System Germ Cells Heart Hematopoietic System Immune System Islets of Langerhans Leukocytes Liver Lymphocytes Muscles Nervous System Ovary Pancreas Skeleton Spinal Cord Thyroid Gland Urogenital System	0.82	1947	1965	1956	+	0.75	0.837	0.017	0		atgttgtgTAACgtttcac
cpt1alpha1b	cpt1alpha1b			V$MYBL	Cellular and viral myb-like transcriptional regulators	V$VMYB.04	v-Myb, AMV v-myb	Blood Cells Bone Marrow Cells Erythrocytes Hematopoietic System Immune System Leukocytes	0.85	1946	1966	1956	+	1	0.887	0.037	0		catgttgtgtAACGtttcaca
cpt1alpha1b	cpt1alpha1b			V$ZF14	C2H2 zinc finger transcription factors 14	V$ZNF232.01	Zinc finger protein 232 (ZSCAN11)		0.65	1949	1967	1958	-	0.764	0.654	0.004	0		gtGTGAaacgttacacaac
cpt1alpha1b	cpt1alpha1b			V$HOMF	Homeodomain transcription factors	V$HMX2.02	Hmx2/Nkx5-2 homeodomain transcription factor	Blood Cells Bone Marrow Cells Bone and Bones Cardiovascular System Cartilage Central Nervous System Connective Tissue Digestive System Ear Embryonic Structures Endocrine System Germ Cells Heart Hematopoietic System Immune System Islets of Langerhans Leukocytes Liver Lymphocytes Muscles Nervous System Ovary Pancreas Skeleton Spinal Cord Thyroid Gland Urogenital System	0.82	1952	1970	1961	-	1	0.9	0.08	0		gatgtgtgAAACgttacac
cpt1alpha1b	cpt1alpha1b			V$BRAC	Brachyury gene, mesoderm developmental factor	V$MGA.01	MAX gene associated, dimeric binding site	Blood Cells Brain Breast Cardiovascular System Central Nervous System Ear Embryonic Structures Endocrine System Heart Immune System Leukocytes Lymphocytes Muscles Myocardium Nervous System Parathyroid Glands Pituitary Gland	0.75	1948	1976	1962	-	1	0.784	0.034	0		caagttgatgtgtgaaacgttACACaaca
cpt1alpha1b	cpt1alpha1b			V$PAX5	PAX-2/5/8 binding sites	V$PAX2.02	Paired box protein 2	Antibody-Producing Cells Endocrine System Immune System Thyroid Gland	0.92	1948	1976	1962	-	0.962	0.921	0.001	0		caagttgatgtgTGAAacgttacacaaca
cpt1alpha1b	cpt1alpha1b			V$BRAC	Brachyury gene, mesoderm developmental factor	V$EOMES.01	Eomesodermin, TBR-2 (T-box, brain, 2)	Blood Cells Brain Breast Cardiovascular System Central Nervous System Ear Embryonic Structures Endocrine System Heart Immune System Leukocytes Lymphocytes Muscles Myocardium Nervous System Parathyroid Glands Pituitary Gland	0.88	1950	1978	1964	-	1	0.898	0.018	0		cacaagttgatGTGTgaaacgttacacaa
cpt1alpha1b	cpt1alpha1b			V$CEBP	Ccaat/Enhancer Binding Protein	V$CEBPB.02	CCAAT/enhancer binding protein beta	Adipose Tissue Bone Marrow Cells Connective Tissue Digestive System Hematopoietic System Immune System Liver Myeloid Cells Phagocytes	0.91	1957	1971	1964	-	1	0.974	0.064	0		tgatgTGTGaaacgt
cpt1alpha1b	cpt1alpha1b			V$PAX6	PAX-4/PAX-6 paired domain binding sites	V$PAX6.03	Pax-6 paired domain binding site	Brain Central Nervous System Digestive System Embryonic Structures Endocrine System Eye Islets of Langerhans Nervous System Neurons Pancreas	0.76	1959	1977	1968	+	0.871	0.789	0.029	0		gtttcACACatcaacttgt
cpt1alpha1b	cpt1alpha1b			V$MOKF	Mouse Krueppel like factor	V$MOK2.02	Ribonucleoprotein associated zinc finger protein MOK-2 (human)		0.98	1966	1986	1976	+	1	0.984	0.004	0		acatcaacttgtgCCTTagag
cpt1alpha1b	cpt1alpha1b			V$GREF	Glucocorticoid responsive and related elements	V$PRE.01	Progesterone receptor binding site, IR3 sites	Breast Endocrine System Leydig Cells Ovary Prostate Testis Urogenital System	0.84	1983	2001	1992	+	1	0.93	0.09	0		agagcatttcaTGTTcttg
cpt1alpha1b	cpt1alpha1b			V$P53F	p53 tumor suppressor	V$P53.05	Tumor suppressor p53	ubiquitous	0.78	1981	2005	1993	-	1	0.798	0.018	0		aacgCAAGaacatgaaatgctctaa
cpt1alpha1b	cpt1alpha1b			V$IRFF	Interferon regulatory factors	V$IRF7.01	Interferon regulatory factor 7 (IRF-7)	Antibody-Producing Cells Antigen-Presenting Cells Blood Cells Bone Marrow Cells Hematopoietic System Immune System Leukocytes Lymphocytes Monocytes Myeloid Cells Phagocytes	0.86	1982	2006	1994	-	0.821	0.867	0.007	0		gaacgcaaGAACatgaaatgctcta
cpt1alpha1b	cpt1alpha1b			O$MTEN	Core promoter motif ten elements	O$DMTE.01	Drosophila motif ten element		0.77	1992	2012	2002	-	0.938	0.793	0.023	0		tgaacagAACGcaagaacatg
cpt1alpha1b	cpt1alpha1b			V$PAX5	PAX-2/5/8 binding sites	V$PAX2.02	Paired box protein 2	Antibody-Producing Cells Endocrine System Immune System Thyroid Gland	0.92	1996	2024	2010	-	0.962	0.935	0.015	0		caaaaagaggcaTGAAcagaacgcaagaa
cpt1alpha1b	cpt1alpha1b			V$PAX6	PAX-4/PAX-6 paired domain binding sites	V$PAX6.01	Pax-6 paired domain binding site	Brain Central Nervous System Digestive System Embryonic Structures Endocrine System Eye Islets of Langerhans Nervous System Neurons Pancreas	0.75	2007	2025	2016	+	0.786	0.775	0.025	0		tgttcATGCctctttttga
cpt1alpha1b	cpt1alpha1b			V$SORY	SOX/SRY-sex/testis determinig and related HMG box factors	V$SOX9.08	SRY (sex-determining region Y) box 9, dimeric binding sites	Bone and Bones Cartilage Connective Tissue Embryonic Structures Endocrine System Leydig Cells Nervous System Neuroglia Skeleton Testis Thyroid Gland Urogenital System	0.69	2005	2027	2016	-	0.75	0.692	0.002	0		gatCAAAaagaggcatgaacaga
cpt1alpha1b	cpt1alpha1b			V$CARE	Calcium-response elements	V$CARF.01	Calcium-reponse factor		0.91	2013	2023	2018	-	1	0.952	0.042	0		aaaaaGAGGca
cpt1alpha1b	cpt1alpha1b			V$LEFF	LEF1/TCF	V$TCF7L1.01	HMG box transcription factor Tcf7l1 (TCF3)	Digestive System Embryonic Structures Endocrine System Islets of Langerhans Pancreas	0.86	2015	2031	2023	-	1	0.872	0.012	0		ttaggatCAAAaagagg
cpt1alpha1b	cpt1alpha1b			V$CLOX	CLOX and CLOX homology (CDP) factors	V$CPHX.01	Cytoplasmic polyadenylated homeobox		0.84	2021	2043	2032	+	1	0.848	0.008	0		ttTGATcctaacatgttgttcag
cpt1alpha1b	cpt1alpha1b			V$IRXF	Iroquois homeobox transcription factors	V$IRX5.01	Iroquois homeobox 5	Blood Cells Brain Cardiovascular System Central Nervous System Embryonic Structures Endocrine System Heart Immune System Leukocytes Lymphocytes Muscles Myocardium Nervous System Neurons	0.86	2027	2039	2033	-	1	0.946	0.086	0		acaaCATGttagg
cpt1alpha1b	cpt1alpha1b			V$IRXF	Iroquois homeobox transcription factors	V$IRX5.01	Iroquois homeobox 5	Blood Cells Brain Cardiovascular System Central Nervous System Embryonic Structures Endocrine System Heart Immune System Leukocytes Lymphocytes Muscles Myocardium Nervous System Neurons	0.86	2028	2040	2034	+	1	0.942	0.082	0		ctaaCATGttgtt
cpt1alpha1b	cpt1alpha1b			V$GREF	Glucocorticoid responsive and related elements	V$GRE.02	Glucocorticoid receptor, IR3 sites	Breast Endocrine System Leydig Cells Ovary Prostate Testis Urogenital System	0.82	2026	2044	2035	-	1	0.853	0.033	0		gctGAACaacatgttagga
cpt1alpha1b	cpt1alpha1b			V$GREF	Glucocorticoid responsive and related elements	V$GRE.03	Glucocorticoid receptor, IR3 sites	Breast Endocrine System Leydig Cells Ovary Prostate Testis Urogenital System	0.88	2026	2044	2035	+	1	0.91	0.03	0		tcctaacatgtTGTTcagc
cpt1alpha1b	cpt1alpha1b			V$ZF11	C2H2 zinc finger transcription factors 11	V$ZBTB3.01	Zinc finger and BTB domain containing 3		0.95	2039	2049	2044	+	1	0.989	0.039	0		ttcaGCCAgaa
cpt1alpha1b	cpt1alpha1b			V$HOXC	HOX - PBX complexes	V$PBX_HOXA9.01	PBX - HOXA9 binding site	Bone Marrow Cells Bone and Bones Brain Central Nervous System Connective Tissue Ear Embryonic Structures Hematopoietic System Immune System Lung Nervous System Phagocytes Respiratory System Skeleton Spinal Cord Thymus Gland	0.79	2044	2060	2052	-	0.75	0.804	0.014	0		attgTGCTttattctgg
cpt1alpha1b	cpt1alpha1b			V$SORY	SOX/SRY-sex/testis determinig and related HMG box factors	V$SOX15.03	SRY-related HMG-box gene 15, dimeric binding sites	Bone and Bones Cartilage Connective Tissue Embryonic Structures Endocrine System Leydig Cells Nervous System Neuroglia Skeleton Testis Thyroid Gland Urogenital System	0.67	2042	2064	2053	-	0.75	0.675	0.005	0		atTCATtgtgctttattctggct
cpt1alpha1b	cpt1alpha1b			V$SORY	SOX/SRY-sex/testis determinig and related HMG box factors	V$SOX9.02	SRY (sex-determining region Y) box 9	Bone and Bones Cartilage Connective Tissue Embryonic Structures Endocrine System Leydig Cells Nervous System Neuroglia Skeleton Testis Thyroid Gland Urogenital System	0.94	2051	2073	2062	+	1	0.96	0.02	0		aaagcACAAtgaatgctgaggct
cpt1alpha1b	cpt1alpha1b			V$HOXF	Paralog hox genes 1-8 from the four hox clusters A, B, C, D	V$NANOG.01	Homeobox transcription factor Nanog	Antibody-Producing Cells Blood Cells Bone Marrow Cells Bone and Bones Connective Tissue Ear Embryonic Structures Germ Cells Granulocytes Hematopoietic System Immune System Leukocytes Myeloid Cells Phagocytes Skeleton Thymus Gland Urogenital System	0.94	2055	2073	2064	+	1	0.942	0.002	0		cacaatgAATGctgaggct
cpt1alpha1b	cpt1alpha1b			V$SORY	SOX/SRY-sex/testis determinig and related HMG box factors	V$HBP1.01	HMG box-containing protein 1	Bone and Bones Cartilage Connective Tissue Embryonic Structures Endocrine System Leydig Cells Nervous System Neuroglia Skeleton Testis Thyroid Gland Urogenital System	0.86	2054	2076	2065	+	1	0.865	0.005	0		gcacaatgAATGctgaggcttcc
cpt1alpha1b	cpt1alpha1b			V$ZF03	C2H2 zinc finger transcription factors 3	V$ZNF217.01	Zinc finger protein 217		0.9	2061	2073	2067	+	1	0.919	0.019	0		GAATgctgaggct
cpt1alpha1b	cpt1alpha1b			V$AP1R	MAF and AP1 related factors	V$MAFF.01	Transcription factor MafF	Antibody-Producing Cells Blood Cells Blood Platelets Bone Marrow Cells Digestive System Ear Endocrine System Eye Hematopoietic System Immune System Islets of Langerhans Liver Pancreas	0.83	2059	2081	2070	+	1	0.874	0.044	0		atgaatGCTGaggcttcctaaac
cpt1alpha1b	cpt1alpha1b			V$HEAT	Heat shock factors	V$HSF2.01	Heat shock factor 2	ubiquitous	0.88	2064	2088	2076	-	1	0.904	0.024	0		atgttctgtttagGAAGcctcagca
cpt1alpha1b	cpt1alpha1b			V$BCL6	POZ domain zinc finger expressed in B-Cells	V$BCL6.01	POZ/zinc finger protein, transcriptional repressor, translocations observed in diffuse large cell lymphoma	Antibody-Producing Cells Blood Cells Germ Cells Immune System Leukocytes Lymphocytes Urogenital System	0.76	2070	2086	2078	+	1	0.774	0.014	0		ggcTTCCtaaacagaac
cpt1alpha1b	cpt1alpha1b			V$FKHD	Fork head domain factors	V$FOXJ1.01	Forkhead box J1	Blood Cells Brain Breast Cartilage Central Nervous System Connective Tissue Ear Endocrine System Eye Immune System Islets of Langerhans Leukocytes Liver Lung Lymphocytes Muscle, Skeletal Muscles Nervous System Ovary Pancreas Pituitary Gland Prostate Testis Thymus Gland Thyroid Gland Urogenital System	0.88	2071	2087	2079	+	1	0.909	0.029	0		gcttcctaAACAgaaca
cpt1alpha1b	cpt1alpha1b			V$RXRF	RXR heterodimer binding sites	V$THRA.01	Thyroid hormone receptor, alpha (ER4 - everted repeat, spacer 4)	Bone and Bones Brain Central Nervous System Connective Tissue Digestive System Ear Endocrine System Integumentary System Liver Nervous System Parathyroid Glands Pituitary Gland Skeleton Thyroid Gland	0.81	2067	2091	2079	-	0.854	0.814	0.004	0		ctcatgttctgtttAGGAagcctca
cpt1alpha1b	cpt1alpha1b			V$SNAP	snRNA-activating protein complex	V$PSE.02	Proximal sequence element (PSE) of RNA polymerase III-transcribed genes		0.73	2070	2088	2079	+	1	0.739	0.009	0		ggcttCCTAaacagaacat
cpt1alpha1b	cpt1alpha1b			V$GREF	Glucocorticoid responsive and related elements	V$PRE.01	Progesterone receptor binding site, IR3 sites	Breast Endocrine System Leydig Cells Ovary Prostate Testis Urogenital System	0.84	2080	2098	2089	-	1	0.852	0.012	0		aatgccgctcaTGTTctgt
cpt1alpha1b	cpt1alpha1b			V$ZF57	KRAB domain zinc finger protein 57	V$ZFP57.01	Krueppel-associated box-containing zinc-finger protein 57 (KRAB-ZFP 57)		0.84	2087	2099	2093	-	1	0.944	0.104	0		aaaTGCCgctcat
cpt1alpha1b	cpt1alpha1b			V$ARID	AT rich interactive domain factor	V$BRIGHT.01	Bright, B cell regulator of IgH transcription	Antibody-Producing Cells Blood Cells Cardiovascular System Embryonic Structures Heart Immune System Leukocytes Lymphocytes Muscles Myocardium	0.92	2087	2107	2097	-	1	0.972	0.052	0		acctaATTAaatgccgctcat
cpt1alpha1b	cpt1alpha1b			V$HOMF	Homeodomain transcription factors	V$HHEX.01	Hematopoietically expressed homeobox, proline-rich homeodomain protein	Blood Cells Bone Marrow Cells Bone and Bones Cardiovascular System Cartilage Central Nervous System Connective Tissue Digestive System Ear Embryonic Structures Endocrine System Germ Cells Heart Hematopoietic System Immune System Islets of Langerhans Leukocytes Liver Lymphocytes Muscles Nervous System Ovary Pancreas Skeleton Spinal Cord Thyroid Gland Urogenital System	0.95	2088	2106	2097	+	1	0.972	0.022	0		tgagcggcattTAATtagg
cpt1alpha1b	cpt1alpha1b			V$LHXF	Lim homeodomain factors	V$LHX3.02	LIM-homeodomain transcription factor LHX3	Brain Cardiovascular System Central Nervous System Digestive System Embryonic Structures Endocrine System Eye Heart Islets of Langerhans Kidney Muscles Myocardium Nervous System Neurons Ovary Pancreas Pituitary Gland Spinal Cord Testis Urogenital System	0.82	2086	2108	2097	+	1	0.892	0.072	0		catgagcggcattTAATtaggtg
cpt1alpha1b	cpt1alpha1b			V$HBOX	Homeobox transcription factors	V$GSH1.01	Homeobox transcription factor Gsh-1	Brain Cardiovascular System Central Nervous System Digestive System Ear Embryonic Structures Endocrine System Eye Islets of Langerhans Muscle, Smooth Muscles Nervous System Neurons Pancreas Spinal Cord	0.85	2089	2107	2098	+	1	0.884	0.034	0		gagcggcattTAATtaggt
cpt1alpha1b	cpt1alpha1b			V$HOMF	Homeodomain transcription factors	V$HMX1.01	H6 family homeobox 1 / NKX5-3	Blood Cells Bone Marrow Cells Bone and Bones Cardiovascular System Cartilage Central Nervous System Connective Tissue Digestive System Ear Embryonic Structures Endocrine System Germ Cells Heart Hematopoietic System Immune System Islets of Langerhans Leukocytes Liver Lymphocytes Muscles Nervous System Ovary Pancreas Skeleton Spinal Cord Thyroid Gland Urogenital System	0.81	2089	2107	2098	-	0.767	0.839	0.029	0		acctaatTAAAtgccgctc
cpt1alpha1b	cpt1alpha1b			V$CART	Cart-1 (cartilage homeoprotein 1)	V$S8.01	Binding site for S8 type homeodomains	Adrenal Glands Bone and Bones Brain Cardiovascular System Central Nervous System Connective Tissue Digestive System Embryonic Structures Endocrine System Eye Heart Immune System Islets of Langerhans Muscle, Skeletal Muscles Myeloid Cells Nervous System Neurons Nose Pancreas Phagocytes Pituitary Gland Skeleton Spinal Cord	0.97	2089	2109	2099	-	1	0.997	0.027	0		acaccTAATtaaatgccgctc
cpt1alpha1b	cpt1alpha1b			V$DLXF	Distal-less homeodomain transcription factors	V$DLX1.01	DLX-1, -2, and -5 binding sites	Bone and Bones Brain Cartilage Central Nervous System Connective Tissue Digestive System Ear Embryonic Structures Endocrine System Integumentary System Islets of Langerhans Nervous System Neurons Nose Pancreas Respiratory System Skeleton	0.91	2090	2108	2099	+	1	0.982	0.072	0		agcggcatttAATTaggtg
cpt1alpha1b	cpt1alpha1b			V$PDX1	Pancreatic and intestinal homeodomain transcription factor	V$IPF1.01	Insulin promoter factor 1, pancreatic and duodenal homeobox 1 (Pdx1)	Digestive System Endocrine System Islets of Langerhans Pancreas	0.84	2090	2108	2099	+	1	0.929	0.089	0		agcggcattTAATtaggtg
cpt1alpha1b	cpt1alpha1b			V$HOXF	Paralog hox genes 1-8 from the four hox clusters A, B, C, D	V$HOXA3.02	Homeobox A3	Antibody-Producing Cells Blood Cells Bone Marrow Cells Bone and Bones Connective Tissue Ear Embryonic Structures Germ Cells Granulocytes Hematopoietic System Immune System Leukocytes Myeloid Cells Phagocytes Skeleton Thymus Gland Urogenital System	0.84	2091	2109	2100	-	1	0.963	0.123	0		acacctaATTAaatgccgc
cpt1alpha1b	cpt1alpha1b			V$NKXH	NKX homeodomain factors	V$NKX25.02	Homeo domain factor Nkx-2.5/Csx, tinman homolog low affinity sites	Cardiovascular System Central Nervous System Digestive System Embryonic Structures Endocrine System Heart Islets of Langerhans Lung Muscles Myocardium Nervous System Pancreas Prostate Respiratory System Spinal Cord Thyroid Gland Urogenital System	0.88	2091	2109	2100	-	1	0.91	0.03	0		acaccTAATtaaatgccgc
cpt1alpha1b	cpt1alpha1b			V$OCT1	Octamer binding protein	V$OCT1.03	Octamer-binding transcription factor-1, POU class 2 homeobox 1 (POU2F1)	Antibody-Producing Cells Blood Cells Immune System Kidney Leukocytes Lymphocytes Urogenital System	0.85	2093	2107	2100	+	1	0.938	0.088	0		ggcatttaATTAggt
cpt1alpha1b	cpt1alpha1b			V$PIT1	GHF-1 pituitary specific pou domain transcription factor	V$PIT1.02	POU domain, class 1, transcription factor 1 (POU1F1) / Pituitary transcription factor-1	Brain Central Nervous System Endocrine System Nervous System Pituitary Gland	0.81	2093	2107	2100	+	1	0.848	0.038	0		ggcatTTAAttaggt
cpt1alpha1b	cpt1alpha1b			V$BCDF	Bicoid-like homeodomain transcription factors	V$PCE1.01	Photoreceptor conserved element 1	Brain Cardiovascular System Central Nervous System Ear Embryonic Structures Endocrine System Eye Heart Nervous System Neurons Pineal Gland Pituitary Gland	0.89	2093	2109	2101	-	1	0.917	0.027	0		acaccTAATtaaatgcc
cpt1alpha1b	cpt1alpha1b			V$BRNF	Brn POU domain factors	V$BRN2.04	POU class 3 homeobox 2 (POU3F2), OTF7	Brain Central Nervous System Digestive System Ear Embryonic Structures Endocrine System Eye Islets of Langerhans Nervous System Neuroglia Neurons Pancreas	0.82	2092	2110	2101	+	1	0.956	0.136	0		cggcattTAATtaggtgtc
cpt1alpha1b	cpt1alpha1b			V$HBOX	Homeobox transcription factors	V$GSH2.01	Homeodomain transcription factor Gsh-2	Brain Cardiovascular System Central Nervous System Digestive System Ear Embryonic Structures Endocrine System Eye Islets of Langerhans Muscle, Smooth Muscles Nervous System Neurons Pancreas Spinal Cord	0.95	2092	2110	2101	-	1	0.973	0.023	0		gacaccTAATtaaatgccg
cpt1alpha1b	cpt1alpha1b			V$HOMF	Homeodomain transcription factors	V$MSX.01	Homeodomain proteins MSX-1 and MSX-2	Blood Cells Bone Marrow Cells Bone and Bones Cardiovascular System Cartilage Central Nervous System Connective Tissue Digestive System Ear Embryonic Structures Endocrine System Germ Cells Heart Hematopoietic System Immune System Islets of Langerhans Leukocytes Liver Lymphocytes Muscles Nervous System Ovary Pancreas Skeleton Spinal Cord Thyroid Gland Urogenital System	0.97	2092	2110	2101	+	1	0.988	0.018	0		cggcattTAATtaggtgtc
cpt1alpha1b	cpt1alpha1b			V$LHXF	Lim homeodomain factors	V$LHX3.01	Homeodomain binding site in LIM/Homeodomain factor LHX3	Brain Cardiovascular System Central Nervous System Digestive System Embryonic Structures Endocrine System Eye Heart Islets of Langerhans Kidney Muscles Myocardium Nervous System Neurons Ovary Pancreas Pituitary Gland Spinal Cord Testis Urogenital System	0.81	2090	2112	2101	+	1	0.93	0.12	0		agcggcatTTAAttaggtgtctg
cpt1alpha1b	cpt1alpha1b			V$NKX6	NK6 homeobox transcription factors	V$NKX61.01	NK6 homeobox 1	Central Nervous System Digestive System Embryonic Structures Endocrine System Islets of Langerhans Nervous System Pancreas Spinal Cord	0.91	2094	2108	2101	+	1	0.959	0.049	0		gcatTTAAttaggtg
cpt1alpha1b	cpt1alpha1b			V$PAXH	PAX homeodomain binding sites	V$PAX4.02	Paired box 4, homeodomain binding site	Brain Central Nervous System Digestive System Embryonic Structures Endocrine System Eye Islets of Langerhans Nervous System Neurons Pancreas	0.84	2094	2108	2101	-	1	0.949	0.109	0		cacctAATTaaatgc
cpt1alpha1b	cpt1alpha1b			V$ABDB	Abdominal-B type homeodomain transcription factors	V$HOXC13.01	Homeodomain transcription factor HOXC13	Bone Marrow Cells Bone and Bones Central Nervous System Connective Tissue Embryonic Structures Hematopoietic System Integumentary System Nervous System Prostate Skeleton Spinal Cord Urogenital System	0.91	2094	2110	2102	-	0.878	0.917	0.007	0		gacacctaaTTAAatgc
cpt1alpha1b	cpt1alpha1b			V$BRN5	Brn-5 POU domain factors	V$BRN5.04	POU class 6 homeobox 1 (POU6F1)	Brain Central Nervous System Nervous System	0.83	2091	2113	2102	-	1	0.941	0.111	0		acagacacctaATTAaatgccgc
cpt1alpha1b	cpt1alpha1b			V$BRNF	Brn POU domain factors	V$BRN2.04	POU class 3 homeobox 2 (POU3F2), OTF7	Brain Central Nervous System Digestive System Ear Embryonic Structures Endocrine System Eye Islets of Langerhans Nervous System Neuroglia Neurons Pancreas	0.82	2093	2111	2102	-	1	0.907	0.087	0		agacaccTAATtaaatgcc
cpt1alpha1b	cpt1alpha1b			V$HBOX	Homeobox transcription factors	V$GSH2.01	Homeodomain transcription factor Gsh-2	Brain Cardiovascular System Central Nervous System Digestive System Ear Embryonic Structures Endocrine System Eye Islets of Langerhans Muscle, Smooth Muscles Nervous System Neurons Pancreas Spinal Cord	0.95	2093	2111	2102	+	1	0.97	0.02	0		ggcattTAATtaggtgtct
cpt1alpha1b	cpt1alpha1b			V$HOMF	Homeodomain transcription factors	V$MSX2.01	Muscle segment homeo box 2, homologue of Drosophila (HOX 8)	Blood Cells Bone Marrow Cells Bone and Bones Cardiovascular System Cartilage Central Nervous System Connective Tissue Digestive System Ear Embryonic Structures Endocrine System Germ Cells Heart Hematopoietic System Immune System Islets of Langerhans Leukocytes Liver Lymphocytes Muscles Nervous System Ovary Pancreas Skeleton Spinal Cord Thyroid Gland Urogenital System	0.95	2093	2111	2102	-	1	0.977	0.027	0		agacacCTAAttaaatgcc
cpt1alpha1b	cpt1alpha1b			V$LHXF	Lim homeodomain factors	V$LHX6.01	LIM homeobox 6	Brain Cardiovascular System Central Nervous System Digestive System Embryonic Structures Endocrine System Eye Heart Islets of Langerhans Kidney Muscles Myocardium Nervous System Neurons Ovary Pancreas Pituitary Gland Spinal Cord Testis Urogenital System	0.84	2091	2113	2102	-	1	0.929	0.089	0		acagacaccTAATtaaatgccgc
cpt1alpha1b	cpt1alpha1b			V$NKX1	NK1 homeobox transcription factors	V$NKX12.01	NK1 homeobox 2, Sax1-like		0.87	2094	2110	2102	+	1	0.891	0.021	0		gcatttAATTaggtgtc
cpt1alpha1b	cpt1alpha1b			V$PAXH	PAX homeodomain binding sites	V$PAX4.02	Paired box 4, homeodomain binding site	Brain Central Nervous System Digestive System Embryonic Structures Endocrine System Eye Islets of Langerhans Nervous System Neurons Pancreas	0.84	2095	2109	2102	+	1	0.951	0.111	0		catttAATTaggtgt
cpt1alpha1b	cpt1alpha1b			V$HOXF	Paralog hox genes 1-8 from the four hox clusters A, B, C, D	V$HOXA3.02	Homeobox A3	Antibody-Producing Cells Blood Cells Bone Marrow Cells Bone and Bones Connective Tissue Ear Embryonic Structures Germ Cells Granulocytes Hematopoietic System Immune System Leukocytes Myeloid Cells Phagocytes Skeleton Thymus Gland Urogenital System	0.84	2094	2112	2103	+	1	0.961	0.121	0		gcatttaATTAggtgtctg
cpt1alpha1b	cpt1alpha1b			V$OCT1	Octamer binding protein	V$OCT1.03	Octamer-binding transcription factor-1, POU class 2 homeobox 1 (POU2F1)	Antibody-Producing Cells Blood Cells Immune System Kidney Leukocytes Lymphocytes Urogenital System	0.85	2096	2110	2103	-	1	0.953	0.103	0		gacacctaATTAaat
cpt1alpha1b	cpt1alpha1b			V$CART	Cart-1 (cartilage homeoprotein 1)	V$S8.01	Binding site for S8 type homeodomains	Adrenal Glands Bone and Bones Brain Cardiovascular System Central Nervous System Connective Tissue Digestive System Embryonic Structures Endocrine System Eye Heart Immune System Islets of Langerhans Muscle, Skeletal Muscles Myeloid Cells Nervous System Neurons Nose Pancreas Phagocytes Pituitary Gland Skeleton Spinal Cord	0.97	2094	2114	2104	+	1	0.997	0.027	0		gcattTAATtaggtgtctgtt
cpt1alpha1b	cpt1alpha1b			V$DLXF	Distal-less homeodomain transcription factors	V$DLX1.01	DLX-1, -2, and -5 binding sites	Bone and Bones Brain Cartilage Central Nervous System Connective Tissue Digestive System Ear Embryonic Structures Endocrine System Integumentary System Islets of Langerhans Nervous System Neurons Nose Pancreas Respiratory System Skeleton	0.91	2095	2113	2104	-	1	0.976	0.066	0		acagacacctAATTaaatg
cpt1alpha1b	cpt1alpha1b			V$PDX1	Pancreatic and intestinal homeodomain transcription factor	V$IPF1.01	Insulin promoter factor 1, pancreatic and duodenal homeobox 1 (Pdx1)	Digestive System Endocrine System Islets of Langerhans Pancreas	0.84	2095	2113	2104	-	1	0.909	0.069	0		acagacaccTAATtaaatg
cpt1alpha1b	cpt1alpha1b			V$LHXF	Lim homeodomain factors	V$LHX3.02	LIM-homeodomain transcription factor LHX3	Brain Cardiovascular System Central Nervous System Digestive System Embryonic Structures Endocrine System Eye Heart Islets of Langerhans Kidney Muscles Myocardium Nervous System Neurons Ovary Pancreas Pituitary Gland Spinal Cord Testis Urogenital System	0.82	2095	2117	2106	-	1	0.835	0.015	0		caaaacagacaccTAATtaaatg
cpt1alpha1b	cpt1alpha1b			V$BRAC	Brachyury gene, mesoderm developmental factor	V$EOMES.02	Eomesodermin, TBR-2 (secondary DNA binding preference)	Blood Cells Brain Breast Cardiovascular System Central Nervous System Ear Embryonic Structures Endocrine System Heart Immune System Leukocytes Lymphocytes Muscles Myocardium Nervous System Parathyroid Glands Pituitary Gland	0.88	2095	2123	2109	+	1	0.896	0.016	0		catttaattaGGTGtctgttttgttttat
cpt1alpha1b	cpt1alpha1b			V$IRFF	Interferon regulatory factors	V$IRF8.01	Interferon consensus sequence binding protein 1, interferon regulatory factor 8, dimeric binding site	Antibody-Producing Cells Antigen-Presenting Cells Blood Cells Bone Marrow Cells Hematopoietic System Immune System Leukocytes Lymphocytes Monocytes Myeloid Cells Phagocytes	0.71	2100	2124	2112	-	0.75	0.713	0.003	0		aataaaacAAAAcagacacctaatt
cpt1alpha1b	cpt1alpha1b			V$FKHD	Fork head domain factors	V$FOXP1_ES.01	Alternative splicing variant of FOXP1, activated in ESCs	Blood Cells Brain Breast Cartilage Central Nervous System Connective Tissue Ear Endocrine System Eye Immune System Islets of Langerhans Leukocytes Liver Lung Lymphocytes Muscle, Skeletal Muscles Nervous System Ovary Pancreas Pituitary Gland Prostate Testis Thymus Gland Thyroid Gland Urogenital System	1	2105	2121	2113	-	1	1	0	0		aaaacaaAACAgacacc
cpt1alpha1b	cpt1alpha1b			V$FKHD	Fork head domain factors	V$FOXP1_ES.01	Alternative splicing variant of FOXP1, activated in ESCs	Blood Cells Brain Breast Cartilage Central Nervous System Connective Tissue Ear Endocrine System Eye Immune System Islets of Langerhans Leukocytes Liver Lung Lymphocytes Muscle, Skeletal Muscles Nervous System Ovary Pancreas Pituitary Gland Prostate Testis Thymus Gland Thyroid Gland Urogenital System	1	2110	2126	2118	-	1	1	0	0		ataataaAACAaaacag
cpt1alpha1b	cpt1alpha1b			V$IRFF	Interferon regulatory factors	V$ISGF3G.01	Interferon-stimulated transcription factor 3, gamma (IRF9)	Antibody-Producing Cells Antigen-Presenting Cells Blood Cells Bone Marrow Cells Hematopoietic System Immune System Leukocytes Lymphocytes Monocytes Myeloid Cells Phagocytes	0.82	2106	2130	2118	-	0.762	0.824	0.004	0		agtcataataaaacAAAAcagacac
cpt1alpha1b	cpt1alpha1b			V$HOXC	HOX - PBX complexes	V$PBX_HOXA9.01	PBX - HOXA9 binding site	Bone Marrow Cells Bone and Bones Brain Central Nervous System Connective Tissue Ear Embryonic Structures Hematopoietic System Immune System Lung Nervous System Phagocytes Respiratory System Skeleton Spinal Cord Thymus Gland	0.79	2112	2128	2120	+	0.75	0.792	0.002	0		gtttTGTTttattatga
cpt1alpha1b	cpt1alpha1b			V$CDXF	Vertebrate caudal related homeodomain protein	V$CDX1.01	Intestine specific homeodomain factor CDX-1	Digestive System Embryonic Structures	0.94	2112	2130	2121	+	1	0.972	0.032	0		gttttgtTTTAttatgact
cpt1alpha1b	cpt1alpha1b			V$ABDB	Abdominal-B type homeodomain transcription factors	V$HOXD10.01	Homeobox D10	Bone Marrow Cells Bone and Bones Central Nervous System Connective Tissue Embryonic Structures Hematopoietic System Integumentary System Nervous System Prostate Skeleton Spinal Cord Urogenital System	0.92	2114	2130	2122	-	1	0.952	0.032	0		agtcataaTAAAacaaa
cpt1alpha1b	cpt1alpha1b			V$PDX1	Pancreatic and intestinal homeodomain transcription factor	V$PDX1.01	Pdx1 (IDX1/IPF1) pancreatic and intestinal homeodomain TF	Digestive System Endocrine System Islets of Langerhans Pancreas	0.74	2114	2132	2123	+	0.826	0.745	0.005	0		tttgttttaTTATgactgc
cpt1alpha1b	cpt1alpha1b			V$ETSF	Human and murine ETS1 factors	V$ELF1.01	E74-like factor 1	Antibody-Producing Cells Blood Cells Bone Marrow Cells Breast Central Nervous System Endocrine System Germ Cells Hematopoietic System Immune System Leukocytes Myeloid Cells Nervous System Phagocytes Prostate Spinal Cord Testis Urogenital System	0.89	2124	2144	2134	-	1	0.904	0.014	0		aatatatcGGAAgcagtcata
cpt1alpha1b	cpt1alpha1b			O$YTBP	Yeast TATA binding protein factor	O$SPT15.01	TATA-binding protein, general transcription factor that interacts with other factors to form the preinitiation complex at promoters		0.83	2132	2148	2140	+	1	0.837	0.007	0		cttccgaTATAttttgt
cpt1alpha1b	cpt1alpha1b			V$BRN5	Brn-5 POU domain factors	V$BRN5.01	Brn-5, POU-VI protein class (also known as emb and CNS-1)	Brain Central Nervous System Nervous System	0.74	2133	2155	2144	-	0.75	0.782	0.042	0		tgagtgCACAaaatatatcggaa
cpt1alpha1b	cpt1alpha1b			V$NKXH	NKX homeodomain factors	V$NKX25.05	Homeodomain factor Nkx-2.5/Csx	Cardiovascular System Central Nervous System Digestive System Embryonic Structures Endocrine System Heart Islets of Langerhans Lung Muscles Myocardium Nervous System Pancreas Prostate Respiratory System Spinal Cord Thyroid Gland Urogenital System	0.97	2142	2160	2151	-	1	0.977	0.007	0		gcgtaTGAGtgcacaaaat
cpt1alpha1b	cpt1alpha1b			V$EGRF	EGR/nerve growth factor induced protein C & related factors	V$EGR2.01	Egr-2/Krox-20 early growth response gene product	Central Nervous System Endocrine System Kidney Nervous System Testis Urogenital System	0.79	2146	2164	2155	-	1	0.796	0.006	0		gtgtGCGTatgagtgcaca
cpt1alpha1b	cpt1alpha1b			V$OVOL	OVO homolog-like transcription factors	V$OVOL1.01	Zinc finger transcription factor OVO homolog-like 1		0.8	2160	2174	2167	+	1	0.846	0.046	0		cacacaGTTAtcaca
cpt1alpha1b	cpt1alpha1b			V$GATA	GATA binding factors	V$GATA1.04	GATA-binding factor 1	Blood Cells Bone Marrow Cells Bone and Bones Cardiovascular System Connective Tissue Embryonic Structures Erythrocytes Heart Hematopoietic System Immune System Leukocytes Lymphocytes Muscles Myocardium Skeleton	0.91	2163	2175	2169	-	1	0.934	0.024	0		ttgtGATAactgt
cpt1alpha1b	cpt1alpha1b			V$NR2F	Nuclear receptor subfamily 2 factors	V$PNR.01	Photoreceptor-specific nuclear receptor subfamily 2, group E, member 3 (Nr2e3), DR1 sites	Adrenal Glands Digestive System Endocrine System Eye Islets of Langerhans Liver Nervous System Neurons Pancreas Testis Urogenital System	0.79	2161	2185	2173	+	0.782	0.806	0.016	0		acacagttaTCACaattcaagctct
cpt1alpha1b	cpt1alpha1b			V$OCT1	Octamer binding protein	V$OCT1.06	Octamer-binding factor 1	Antibody-Producing Cells Blood Cells Immune System Kidney Leukocytes Lymphocytes Urogenital System	0.81	2166	2180	2173	+	1	0.82	0.01	0		gttatcacAATTcaa
cpt1alpha1b	cpt1alpha1b			V$CHRF	Cell cycle regulators: Cell cycle homology element	V$CHR.01	Cell cycle gene homology region (CDE/CHR tandem elements regulate cell cycle dependent repression)		0.92	2172	2184	2178	-	1	0.948	0.028	0		gagcTTGAattgt
cpt1alpha1b	cpt1alpha1b			V$OCT1	Octamer binding protein	V$OCT.01	Octamer binding site (OCT1/OCT2)	Antibody-Producing Cells Blood Cells Immune System Kidney Leukocytes Lymphocytes Urogenital System	0.78	2181	2195	2188	-	0.857	0.872	0.092	0		tttATGAaaaagagc
cpt1alpha1b	cpt1alpha1b			V$SORY	SOX/SRY-sex/testis determinig and related HMG box factors	V$HMGIY.01	HMGI(Y) high-mobility-group protein I (Y), architectural transcription factor organizing the framework of a nuclear protein-DNA transcriptional complex	Bone and Bones Cartilage Connective Tissue Embryonic Structures Endocrine System Leydig Cells Nervous System Neuroglia Skeleton Testis Thyroid Gland Urogenital System	0.92	2179	2201	2190	-	1	0.938	0.018	0		agtgAATTtatgaaaaagagctt
cpt1alpha1b	cpt1alpha1b			V$PARF	PAR/bZIP family	V$DBP.01	Albumin D-box binding protein	Brain Central Nervous System Digestive System Endocrine System Liver Muscles Nervous System	0.84	2183	2199	2191	-	1	0.847	0.007	0		tgaatTTATgaaaaaga
cpt1alpha1b	cpt1alpha1b			V$STEM	Motif composed of binding sites for pluripotency or stem cell factors	V$OCT3_4.01	POU domain, class 5, transcription factor 1	Embryonic Structures Germ Cells	0.81	2182	2200	2191	+	0.8	0.822	0.012	0		ctcttttTCATaaattcac
cpt1alpha1b	cpt1alpha1b			V$ABDB	Abdominal-B type homeodomain transcription factors	V$HOXB9.01	Abd-B-like homeodomain protein Hoxb-9	Bone Marrow Cells Bone and Bones Central Nervous System Connective Tissue Embryonic Structures Hematopoietic System Integumentary System Nervous System Prostate Skeleton Spinal Cord Urogenital System	0.88	2184	2200	2192	+	1	0.893	0.013	0		ctttttcaTAAAttcac
cpt1alpha1b	cpt1alpha1b			V$MYT1	MYT1 C2HC zinc finger protein	V$MYT1.01	MyT1 zinc finger transcription factor involved in primary neurogenesis	Central Nervous System Nervous System Neuroglia Neurons	0.75	2190	2202	2196	+	0.75	0.799	0.049	0		catAAATtcactt
cpt1alpha1b	cpt1alpha1b			V$FAST	FAST-1 SMAD interacting proteins	V$FAST1.03	Forkhead box H1 (Foxh1)	Embryonic Structures	0.85	2190	2206	2198	-	0.795	0.857	0.007	0		atataagtgAATTtatg
cpt1alpha1b	cpt1alpha1b			V$NKXH	NKX homeodomain factors	V$NKX32.01	Homeodomain protein NKX3.2 (BAPX1, NKX3B, Bagpipe homolog)	Cardiovascular System Central Nervous System Digestive System Embryonic Structures Endocrine System Heart Islets of Langerhans Lung Muscles Myocardium Nervous System Pancreas Prostate Respiratory System Spinal Cord Thyroid Gland Urogenital System	0.96	2190	2208	2199	-	1	0.962	0.002	0		tgatataAGTGaatttatg
cpt1alpha1b	cpt1alpha1b			O$VTBP	Vertebrate TATA binding protein factor	O$LTATA.01	Lentivirus LTR TATA box		0.82	2192	2208	2200	-	1	0.86	0.04	0		tgaTATAagtgaattta
cpt1alpha1b	cpt1alpha1b			O$VTBP	Vertebrate TATA binding protein factor	O$ATATA.01	Avian C-type LTR TATA box		0.78	2194	2210	2202	-	1	0.781	0.001	0		tatgataTAAGtgaatt
cpt1alpha1b	cpt1alpha1b			V$HOXC	HOX - PBX complexes	V$PBX_HOXA9.01	PBX - HOXA9 binding site	Bone Marrow Cells Bone and Bones Brain Central Nervous System Connective Tissue Ear Embryonic Structures Hematopoietic System Immune System Lung Nervous System Phagocytes Respiratory System Skeleton Spinal Cord Thymus Gland	0.79	2196	2212	2204	-	1	0.791	0.001	0		tctaTGATataagtgaa
cpt1alpha1b	cpt1alpha1b			V$PARF	PAR/bZIP family	V$TEF.01	Thyrotrophic embryonic factor	Brain Central Nervous System Digestive System Endocrine System Liver Muscles Nervous System	0.85	2197	2213	2205	-	0.818	0.853	0.003	0		ttctatgatATAAgtga
cpt1alpha1b	cpt1alpha1b			V$NFAT	Nuclear factor of activated T-cells	V$NFAT5.02	Nuclear factor of activated T-cells 5	Blood Cells Cardiovascular System Cartilage Connective Tissue Heart Immune System Leukocytes Lymphocytes Myeloid Cells	0.87	2206	2224	2215	-	1	0.889	0.019	0		gatgGGAAagattctatga
cpt1alpha1b	cpt1alpha1b			V$LTSM	Localized tandem sequence motif	V$LTSM.02	LTSM elements with 6 bp spacer		0.93	2211	2225	2218	+	1	0.958	0.028	0		gaatctttccCATCc
cpt1alpha1b	cpt1alpha1b			V$RBPF	RBPJ - kappa	V$RBPJK.02	Mammalian transcriptional repressor RBP-Jkappa/CBF1	Antibody-Producing Cells Immune System	0.94	2214	2226	2220	-	1	0.947	0.007	0		aggaTGGGaaaga
cpt1alpha1b	cpt1alpha1b			V$BCL6	POZ domain zinc finger expressed in B-Cells	V$BCL6.02	POZ/zinc finger protein, transcriptional repressor, translocations observed in diffuse large cell lymphoma	Antibody-Producing Cells Blood Cells Germ Cells Immune System Leukocytes Lymphocytes Urogenital System	0.77	2219	2235	2227	+	0.771	0.802	0.032	0		cccatccTTGAaaagta
cpt1alpha1b	cpt1alpha1b			V$SORY	SOX/SRY-sex/testis determinig and related HMG box factors	V$SOX21.03	SRY (sex determining region Y)-box 21, dimeric binding sites	Bone and Bones Cartilage Connective Tissue Embryonic Structures Endocrine System Leydig Cells Nervous System Neuroglia Skeleton Testis Thyroid Gland Urogenital System	0.75	2219	2241	2230	-	0.75	0.759	0.009	0		gatGTATacttttcaaggatggg
cpt1alpha1b	cpt1alpha1b			V$RUSH	SWI/SNF related nucleophosphoproteins with a RING finger DNA binding motif	V$SMARCA3.02	SWI/SNF related, matrix associated, actin dependent regulator of chromatin, subfamily a, member 3		0.98	2228	2238	2233	-	1	0.993	0.013	0		gtatACTTttc
cpt1alpha1b	cpt1alpha1b			V$MYT1	MYT1 C2HC zinc finger protein	V$MYT1.01	MyT1 zinc finger transcription factor involved in primary neurogenesis	Central Nervous System Nervous System Neuroglia Neurons	0.75	2228	2240	2234	+	1	0.799	0.049	0		gaaAAGTatacat
cpt1alpha1b	cpt1alpha1b			V$PIT1	GHF-1 pituitary specific pou domain transcription factor	V$PIT1.01	Pit1, GHF-1 pituitary specific pou domain transcription factor	Brain Central Nervous System Endocrine System Nervous System Pituitary Gland	0.92	2228	2242	2235	+	0.839	0.94	0.02	0		gaaaaGTATacatca
cpt1alpha1b	cpt1alpha1b			V$FKHD	Fork head domain factors	V$FREAC4.01	Fork head related activator-4 (FOXD1)	Blood Cells Brain Breast Cartilage Central Nervous System Connective Tissue Ear Endocrine System Eye Immune System Islets of Langerhans Leukocytes Liver Lung Lymphocytes Muscle, Skeletal Muscles Nervous System Ovary Pancreas Pituitary Gland Prostate Testis Thymus Gland Thyroid Gland Urogenital System	0.78	2228	2244	2236	+	0.75	0.8	0.02	0		gaaaagtaTACAtcagc
cpt1alpha1b	cpt1alpha1b			V$SORY	SOX/SRY-sex/testis determinig and related HMG box factors	V$SOX21.03	SRY (sex determining region Y)-box 21, dimeric binding sites	Bone and Bones Cartilage Connective Tissue Embryonic Structures Endocrine System Leydig Cells Nervous System Neuroglia Skeleton Testis Thyroid Gland Urogenital System	0.75	2225	2247	2236	+	0.75	0.763	0.013	0		cttGAAAagtatacatcagcttt
cpt1alpha1b	cpt1alpha1b			V$CREB	cAMP-responsive element binding proteins	V$CREB.03	cAMP-response element-binding protein	Brain Central Nervous System Endocrine System Nervous System Pineal Gland	0.86	2228	2248	2238	-	0.862	0.863	0.003	0		gaaagcTGATgtatacttttc
cpt1alpha1b	cpt1alpha1b			V$MEF3	MEF3 binding sites	V$SIX2.02	Sine oculis homeobox homolog 2	Brain Central Nervous System Ear Embryonic Structures Endocrine System Eye Kidney Muscle, Skeletal Muscles Nervous System Pituitary Gland Urogenital System	0.94	2237	2249	2243	+	1	0.962	0.022	0		acaTCAGctttcg
cpt1alpha1b	cpt1alpha1b			V$MYT1	MYT1 C2HC zinc finger protein	V$MYT1L.01	Myelin transcription factor 1-like, neuronal C2HC zinc finger factor 1	Central Nervous System Nervous System Neuroglia Neurons	0.92	2237	2249	2243	-	0.909	0.95	0.03	0		cgaaAGCTgatgt
cpt1alpha1b	cpt1alpha1b			V$BARB	Barbiturate-inducible element box from pro+eukaryotic genes	V$BARBIE.01	Barbiturate-inducible element		0.88	2237	2251	2244	-	1	0.891	0.011	0		ttcgAAAGctgatgt
cpt1alpha1b	cpt1alpha1b			V$HEAT	Heat shock factors	V$HSF1.04	Heat shock factor 1	ubiquitous	0.76	2236	2260	2248	+	0.85	0.787	0.027	0		tacatcagctttcgaaagTTCAttc
cpt1alpha1b	cpt1alpha1b			V$CEBP	Ccaat/Enhancer Binding Protein	V$CEBPB.01	CCAAT/enhancer binding protein beta	Adipose Tissue Bone Marrow Cells Connective Tissue Digestive System Hematopoietic System Immune System Liver Myeloid Cells Phagocytes	0.94	2242	2256	2249	-	1	0.941	0.001	0		gaactttcGAAAgct
cpt1alpha1b	cpt1alpha1b			V$RXRF	RXR heterodimer binding sites	V$RARG.01	Retinoic acid receptor gamma, homodimer DR2 binding site	Bone and Bones Brain Central Nervous System Connective Tissue Digestive System Ear Endocrine System Integumentary System Liver Nervous System Parathyroid Glands Pituitary Gland Skeleton Thyroid Gland	0.84	2237	2261	2249	-	0.769	0.851	0.011	0		tgaatgaactTTCGaaagctgatgt
cpt1alpha1b	cpt1alpha1b			V$SORY	SOX/SRY-sex/testis determinig and related HMG box factors	V$SOX1.04	SRY (sex determining region Y)-box 1, dimeric binding sites	Bone and Bones Cartilage Connective Tissue Embryonic Structures Endocrine System Leydig Cells Nervous System Neuroglia Skeleton Testis Thyroid Gland Urogenital System	0.79	2241	2263	2252	-	1	0.803	0.013	0		gttGAATgaactttcgaaagctg
cpt1alpha1b	cpt1alpha1b			V$MYT1	MYT1 C2HC zinc finger protein	V$MYT1L.01	Myelin transcription factor 1-like, neuronal C2HC zinc finger factor 1	Central Nervous System Nervous System Neuroglia Neurons	0.92	2248	2260	2254	+	1	0.986	0.066	0		cgaaAGTTcattc
cpt1alpha1b	cpt1alpha1b			V$SORY	SOX/SRY-sex/testis determinig and related HMG box factors	V$HBP1.02	HMG box-containing protein 1	Bone and Bones Cartilage Connective Tissue Embryonic Structures Endocrine System Leydig Cells Nervous System Neuroglia Skeleton Testis Thyroid Gland Urogenital System	0.83	2244	2266	2255	-	1	0.937	0.107	0		tatgttgAATGaactttcgaaag
cpt1alpha1b	cpt1alpha1b			V$SORY	SOX/SRY-sex/testis determinig and related HMG box factors	V$SOX1.04	SRY (sex determining region Y)-box 1, dimeric binding sites	Bone and Bones Cartilage Connective Tissue Embryonic Structures Endocrine System Leydig Cells Nervous System Neuroglia Skeleton Testis Thyroid Gland Urogenital System	0.79	2246	2268	2257	+	0.75	0.804	0.014	0		ttcGAAAgttcattcaacataca
cpt1alpha1b	cpt1alpha1b			V$CLOX	CLOX and CLOX homology (CDP) factors	V$CDP.02	Transcriptional repressor CDP		0.94	2258	2280	2269	-	1	0.941	0.001	0		gcatagcCAATgtgtatgttgaa
cpt1alpha1b	cpt1alpha1b			V$CAAT	CCAAT binding factors	V$NFY.04	Nuclear factor Y (Y-box binding factor)	ubiquitous	0.92	2264	2278	2271	-	1	0.936	0.016	0		atagCCAAtgtgtat
cpt1alpha1b	cpt1alpha1b			V$YBXF	Y-box binding transcription factors, multifunctional proteins involved in transcriptional and translational regulation, mRNA splicing, DNA replication and repair	V$YB1.01	Y box binding protein 1, has a preference for binding ssDNA	Digestive System Endocrine System Germ Cells Liver Testis Urogenital System	0.88	2267	2279	2273	+	1	0.902	0.022	0		cacatTGGCtatg
cpt1alpha1b	cpt1alpha1b			V$GATA	GATA binding factors	V$GATA3.02	GATA-binding factor 3	Blood Cells Bone Marrow Cells Bone and Bones Cardiovascular System Connective Tissue Embryonic Structures Erythrocytes Heart Hematopoietic System Immune System Leukocytes Lymphocytes Muscles Myocardium Skeleton	0.91	2282	2294	2288	-	1	0.925	0.015	0		aagAGATgtgagc
cpt1alpha1b	cpt1alpha1b			V$EVI1	EVI1-myleoid transforming protein	V$MEL1.01	MEL1 (MDS1/EVI1-like gene 1) DNA-binding domain 1	Adipose Tissue Antibody-Producing Cells Blood Cells Bone Marrow Cells Brain Central Nervous System Connective Tissue Erythrocytes Hematopoietic System Immune System Nervous System Neurons Thymus Gland	0.78	2283	2299	2291	-	1	0.883	0.103	0		aagatAAGAgatgtgag
cpt1alpha1b	cpt1alpha1b			V$GATA	GATA binding factors	V$GATA2.01	GATA-binding factor 2	Blood Cells Bone Marrow Cells Bone and Bones Cardiovascular System Connective Tissue Embryonic Structures Erythrocytes Heart Hematopoietic System Immune System Leukocytes Lymphocytes Muscles Myocardium Skeleton	0.92	2289	2301	2295	-	1	0.996	0.076	0		aaaaGATAagaga
cpt1alpha1b	cpt1alpha1b			V$EVI1	EVI1-myleoid transforming protein	V$EVI1.06	Ecotropic viral integration site 1 encoded factor, amino-terminal zinc finger domain	Adipose Tissue Antibody-Producing Cells Blood Cells Bone Marrow Cells Brain Central Nervous System Connective Tissue Erythrocytes Hematopoietic System Immune System Nervous System Neurons Thymus Gland	0.83	2288	2304	2296	-	1	0.875	0.045	0		tacaaaAGATaagagat
cpt1alpha1b	cpt1alpha1b			V$SORY	SOX/SRY-sex/testis determinig and related HMG box factors	V$SOX3.01	SRY-box containing gene 3	Bone and Bones Cartilage Connective Tissue Embryonic Structures Endocrine System Leydig Cells Nervous System Neuroglia Skeleton Testis Thyroid Gland Urogenital System	0.94	2286	2308	2297	-	1	0.968	0.028	0		agagtaCAAAagataagagatgt
cpt1alpha1b	cpt1alpha1b			V$EVI1	EVI1-myleoid transforming protein	V$EVI1.04	Ecotropic viral integration site 1 encoded factor, amino-terminal zinc finger domain	Adipose Tissue Antibody-Producing Cells Blood Cells Bone Marrow Cells Brain Central Nervous System Connective Tissue Erythrocytes Hematopoietic System Immune System Nervous System Neurons Thymus Gland	0.73	2293	2309	2301	-	1	0.78	0.05	0		gagagtacaaaaGATAa
cpt1alpha1b	cpt1alpha1b			V$RXRF	RXR heterodimer binding sites	V$PXR_RXR.01	Pregnane X receptor / retinoid X receptor heterodimer, DR4 sites	Bone and Bones Brain Central Nervous System Connective Tissue Digestive System Ear Endocrine System Integumentary System Liver Nervous System Parathyroid Glands Pituitary Gland Skeleton Thyroid Gland	0.8	2296	2320	2308	-	0.791	0.899	0.099	0		aacagGATCaggagagtacaaaaga
cpt1alpha1b	cpt1alpha1b			V$PAX6	PAX-4/PAX-6 paired domain binding sites	V$PAX6.03	Pax-6 paired domain binding site	Brain Central Nervous System Digestive System Embryonic Structures Endocrine System Eye Islets of Langerhans Nervous System Neurons Pancreas	0.76	2316	2334	2325	-	1	0.811	0.051	0		ttttcACGCttctgaacag
cpt1alpha1b	cpt1alpha1b			V$NRSF	Neuron-restrictive silencer factor	V$NRSF.04	Neuron-restrictive silencer factor	Brain Central Nervous System Nervous System Neurons	0.71	2311	2341	2326	+	1	0.752	0.042	0		tgatcctgtTCAGaagcgtgaaaagcgcttc
cpt1alpha1b	cpt1alpha1b			V$E2FF	E2F-myc activator/cell cycle regulator	V$E2F.02	E2F, involved in cell cycle regulation, interacts with Rb p107 protein	ubiquitous	0.84	2321	2337	2329	+	1	0.91	0.07	0		cagaagcgtGAAAagcg
cpt1alpha1b	cpt1alpha1b			V$PAX5	PAX-2/5/8 binding sites	V$PAX2.02	Paired box protein 2	Antibody-Producing Cells Endocrine System Immune System Thyroid Gland	0.92	2317	2345	2331	+	0.962	0.979	0.059	0		tgttcagaagcgTGAAaagcgcttcttac
cpt1alpha1b	cpt1alpha1b			V$SORY	SOX/SRY-sex/testis determinig and related HMG box factors	V$SOX3.01	SRY-box containing gene 3	Bone and Bones Cartilage Connective Tissue Embryonic Structures Endocrine System Leydig Cells Nervous System Neuroglia Skeleton Testis Thyroid Gland Urogenital System	0.94	2336	2358	2347	-	1	0.99	0.05	0		gagataCAAAggagtaagaagcg
cpt1alpha1b	cpt1alpha1b			V$ZF12	C2H2 zinc finger transcription factors 12	V$ZFP652.01	Zinc finger protein 652 (ZNF652)		0.76	2340	2354	2347	-	0.772	0.806	0.046	0		tacaaaggaGTAAga
cpt1alpha1b	cpt1alpha1b			V$BARB	Barbiturate-inducible element box from pro+eukaryotic genes	V$BARBIE.01	Barbiturate-inducible element		0.88	2341	2355	2348	-	1	0.902	0.022	0		atacAAAGgagtaag
cpt1alpha1b	cpt1alpha1b			V$KLFS	Krueppel like transcription factors	V$GKLF.02	Gut-enriched Krueppel-like factor	Blood Cells Bone Marrow Cells Embryonic Structures Erythrocytes Hematopoietic System	0.96	2341	2359	2350	-	1	0.961	0.001	0		agagatacAAAGgagtaag
cpt1alpha1b	cpt1alpha1b			V$LEFF	LEF1/TCF	V$LEF1.01	TCF/LEF-1, involved in the Wnt signal transduction pathway	Digestive System Embryonic Structures Endocrine System Islets of Langerhans Pancreas	0.86	2343	2359	2351	-	1	0.908	0.048	0		agagataCAAAggagta
cpt1alpha1b	cpt1alpha1b			V$GATA	GATA binding factors	V$GATA2.02	GATA-binding factor 2	Blood Cells Bone Marrow Cells Bone and Bones Cardiovascular System Connective Tissue Embryonic Structures Erythrocytes Heart Hematopoietic System Immune System Leukocytes Lymphocytes Muscles Myocardium Skeleton	0.9	2348	2360	2354	-	1	0.931	0.031	0		gagaGATAcaaag
cpt1alpha1b	cpt1alpha1b			V$NKXH	NKX homeodomain factors	V$NKX25.02	Homeo domain factor Nkx-2.5/Csx, tinman homolog low affinity sites	Cardiovascular System Central Nervous System Digestive System Embryonic Structures Endocrine System Heart Islets of Langerhans Lung Muscles Myocardium Nervous System Pancreas Prostate Respiratory System Spinal Cord Thyroid Gland Urogenital System	0.88	2362	2380	2371	+	1	0.884	0.004	0		aagctTAATatgcaggacc
cpt1alpha1b	cpt1alpha1b			V$OCT1	Octamer binding protein	V$POU3F3.01	POU class 3 homeobox 3 (POU3F3), OTF8	Antibody-Producing Cells Blood Cells Immune System Kidney Leukocytes Lymphocytes Urogenital System	0.81	2365	2379	2372	-	1	0.843	0.033	0		gtcctGCATattaag
cpt1alpha1b	cpt1alpha1b			V$ZF06	C2H2 zinc finger transcription factors 6	V$ZBTB7.02	Zinc finger and BTB domain containing 7, Proto-oncogene FBI-1, Pokemon (secondary DNA binding preference)	Blood Cells Immune System Leukocytes Lymphocytes Thymus Gland	0.89	2374	2386	2380	+	1	0.915	0.025	0		cagGACCactctg
cpt1alpha1b	cpt1alpha1b			V$TAIP	TGF-beta induced apoptosis proteins	V$CSRNP1.01	Cysteine-serine-rich nuclear protein 1 (AXUD1, AXIN1 up-regulated 1)		1	2379	2385	2382	-	1	1	0	0		AGAGtgg
cpt1alpha1b	cpt1alpha1b			V$GREF	Glucocorticoid responsive and related elements	V$MRE.01	Mineralocorticoid receptor response element	Breast Endocrine System Leydig Cells Ovary Prostate Testis Urogenital System	0.82	2374	2392	2383	-	0.75	0.845	0.025	0		aatggacagagtGGTCctg
cpt1alpha1b	cpt1alpha1b			V$FAST	FAST-1 SMAD interacting proteins	V$FAST1.01	FAST-1 SMAD interacting protein	Embryonic Structures	0.81	2380	2396	2388	+	0.85	0.846	0.036	0		cactctgtcCATTgcca
cpt1alpha1b	cpt1alpha1b			V$NR2F	Nuclear receptor subfamily 2 factors	V$HNF4.03	Hepatic nuclear factor 4, DR1 sites	Adrenal Glands Digestive System Endocrine System Eye Islets of Langerhans Liver Nervous System Neurons Pancreas Testis Urogenital System	0.83	2379	2403	2391	-	0.796	0.839	0.009	0		tataatttggCAATggacagagtgg
cpt1alpha1b	cpt1alpha1b			V$YY1F	Activator/repressor binding to transcription initiation site	V$YY2.02	Transcription factor yin yang 2	Embryonic Structures	0.82	2382	2404	2393	+	1	0.872	0.052	0		ctctgtCCATtgccaaattataa
cpt1alpha1b	cpt1alpha1b			V$CEBP	Ccaat/Enhancer Binding Protein	V$CEBPG.01	CCAAT/enhancer binding protein (C/EBP), gamma	Adipose Tissue Bone Marrow Cells Connective Tissue Digestive System Hematopoietic System Immune System Liver Myeloid Cells Phagocytes	0.84	2387	2401	2394	+	1	0.842	0.002	0		tccaTTGCcaaatta
cpt1alpha1b	cpt1alpha1b			V$CEBP	Ccaat/Enhancer Binding Protein	V$CEBPE.02	CCAAT/enhancer binding protein (C/EBP), epsilon	Adipose Tissue Bone Marrow Cells Connective Tissue Digestive System Hematopoietic System Immune System Liver Myeloid Cells Phagocytes	0.97	2388	2402	2395	-	1	0.98	0.01	0		ataatttgGCAAtgg
cpt1alpha1b	cpt1alpha1b			V$HOMF	Homeodomain transcription factors	V$MSX.01	Homeodomain proteins MSX-1 and MSX-2	Blood Cells Bone Marrow Cells Bone and Bones Cardiovascular System Cartilage Central Nervous System Connective Tissue Digestive System Ear Embryonic Structures Endocrine System Germ Cells Heart Hematopoietic System Immune System Islets of Langerhans Leukocytes Liver Lymphocytes Muscles Nervous System Ovary Pancreas Skeleton Spinal Cord Thyroid Gland Urogenital System	0.97	2390	2408	2399	-	1	0.972	0.002	0		tattttaTAATttggcaat
cpt1alpha1b	cpt1alpha1b			V$BRNF	Brn POU domain factors	V$BRN2.01	Brn-2, POU-III protein class	Brain Central Nervous System Digestive System Ear Embryonic Structures Endocrine System Eye Islets of Langerhans Nervous System Neuroglia Neurons Pancreas	0.86	2392	2410	2401	-	0.967	0.865	0.005	0		ctTATTttataatttggca
cpt1alpha1b	cpt1alpha1b			V$CDXF	Vertebrate caudal related homeodomain protein	V$CDX2.01	Cdx-2 mammalian caudal related intestinal transcr. factor	Digestive System Embryonic Structures	0.84	2394	2412	2403	-	1	0.889	0.049	0		ttcttatTTTAtaatttgg
cpt1alpha1b	cpt1alpha1b			V$LHXF	Lim homeodomain factors	V$LHX3.02	LIM-homeodomain transcription factor LHX3	Brain Cardiovascular System Central Nervous System Digestive System Embryonic Structures Endocrine System Eye Heart Islets of Langerhans Kidney Muscles Myocardium Nervous System Neurons Ovary Pancreas Pituitary Gland Spinal Cord Testis Urogenital System	0.82	2392	2414	2403	-	1	0.837	0.017	0		agttcttattttaTAATttggca
cpt1alpha1b	cpt1alpha1b			O$VTBP	Vertebrate TATA binding protein factor	O$VTATA.01	Cellular and viral TATA box elements		0.9	2397	2413	2405	+	1	0.946	0.046	0		aattaTAAAataagaac
cpt1alpha1b	cpt1alpha1b			V$LHXF	Lim homeodomain factors	V$LHX3.02	LIM-homeodomain transcription factor LHX3	Brain Cardiovascular System Central Nervous System Digestive System Embryonic Structures Endocrine System Eye Heart Islets of Langerhans Kidney Muscles Myocardium Nervous System Neurons Ovary Pancreas Pituitary Gland Spinal Cord Testis Urogenital System	0.82	2401	2423	2412	+	1	0.83	0.01	0		ataaaataagaacTAATtccagt
cpt1alpha1b	cpt1alpha1b			V$DLXF	Distal-less homeodomain transcription factors	V$DLX3.01	Distal-less 3 homeodomain transcription factor	Bone and Bones Brain Cartilage Central Nervous System Connective Tissue Digestive System Ear Embryonic Structures Endocrine System Integumentary System Islets of Langerhans Nervous System Neurons Nose Pancreas Respiratory System Skeleton	0.91	2405	2423	2414	+	1	0.91	0	0		aataagaacTAATtccagt
cpt1alpha1b	cpt1alpha1b			V$HOMF	Homeodomain transcription factors	V$MSX2.01	Muscle segment homeo box 2, homologue of Drosophila (HOX 8)	Blood Cells Bone Marrow Cells Bone and Bones Cardiovascular System Cartilage Central Nervous System Connective Tissue Digestive System Ear Embryonic Structures Endocrine System Germ Cells Heart Hematopoietic System Immune System Islets of Langerhans Leukocytes Liver Lymphocytes Muscles Nervous System Ovary Pancreas Skeleton Spinal Cord Thyroid Gland Urogenital System	0.95	2407	2425	2416	+	1	0.987	0.037	0		taagaaCTAAttccagtct
cpt1alpha1b	cpt1alpha1b			V$BCDF	Bicoid-like homeodomain transcription factors	V$PCE1.01	Photoreceptor conserved element 1	Brain Cardiovascular System Central Nervous System Ear Embryonic Structures Endocrine System Eye Heart Nervous System Neurons Pineal Gland Pituitary Gland	0.89	2409	2425	2417	+	1	0.893	0.003	0		agaacTAATtccagtct
cpt1alpha1b	cpt1alpha1b			V$HBOX	Homeobox transcription factors	V$GSH2.01	Homeodomain transcription factor Gsh-2	Brain Cardiovascular System Central Nervous System Digestive System Ear Embryonic Structures Endocrine System Eye Islets of Langerhans Muscle, Smooth Muscles Nervous System Neurons Pancreas Spinal Cord	0.95	2408	2426	2417	+	1	0.966	0.016	0		aagaacTAATtccagtcta
cpt1alpha1b	cpt1alpha1b			V$ETSF	Human and murine ETS1 factors	V$FLI.01	ETS family member FLI	Antibody-Producing Cells Blood Cells Bone Marrow Cells Breast Central Nervous System Endocrine System Germ Cells Hematopoietic System Immune System Leukocytes Myeloid Cells Nervous System Phagocytes Prostate Spinal Cord Testis Urogenital System	0.81	2408	2428	2418	-	0.75	0.811	0.001	0		attagaCTGGaattagttctt
cpt1alpha1b	cpt1alpha1b			V$PDX1	Pancreatic and intestinal homeodomain transcription factor	V$IPF1.01	Insulin promoter factor 1, pancreatic and duodenal homeobox 1 (Pdx1)	Digestive System Endocrine System Islets of Langerhans Pancreas	0.84	2410	2428	2419	-	0.76	0.842	0.002	0		attagactgGAATtagttc
cpt1alpha1b	cpt1alpha1b			V$SORY	SOX/SRY-sex/testis determinig and related HMG box factors	V$SOX8.02	SRY (sex determining region Y)-box 8, dimeric binding sites	Bone and Bones Cartilage Connective Tissue Embryonic Structures Endocrine System Leydig Cells Nervous System Neuroglia Skeleton Testis Thyroid Gland Urogenital System	0.74	2411	2433	2422	+	0.75	0.815	0.075	0		aacTAATtccagtctaatctttg
cpt1alpha1b	cpt1alpha1b			V$GATA	GATA binding factors	V$GATA3.02	GATA-binding factor 3	Blood Cells Bone Marrow Cells Bone and Bones Cardiovascular System Connective Tissue Embryonic Structures Erythrocytes Heart Hematopoietic System Immune System Leukocytes Lymphocytes Muscles Myocardium Skeleton	0.91	2421	2433	2427	-	1	0.928	0.018	0		caaAGATtagact
cpt1alpha1b	cpt1alpha1b			V$BCDF	Bicoid-like homeodomain transcription factors	V$CRX.01	Cone-rod homeobox-containing transcription factor / otx-like homeobox gene	Brain Cardiovascular System Central Nervous System Ear Embryonic Structures Endocrine System Eye Heart Nervous System Neurons Pineal Gland Pituitary Gland	0.94	2420	2436	2428	+	1	0.961	0.021	0		cagtcTAATctttgtaa
cpt1alpha1b	cpt1alpha1b			V$LEFF	LEF1/TCF	V$LEF1.01	TCF/LEF-1, involved in the Wnt signal transduction pathway	Digestive System Embryonic Structures Endocrine System Islets of Langerhans Pancreas	0.86	2424	2440	2432	-	1	0.878	0.018	0		ggaattaCAAAgattag
cpt1alpha1b	cpt1alpha1b			V$BRNF	Brn POU domain factors	V$TST1.01	POU-factor Tst-1/Oct-6	Brain Central Nervous System Digestive System Ear Embryonic Structures Endocrine System Eye Islets of Langerhans Nervous System Neuroglia Neurons Pancreas	0.9	2424	2442	2433	-	1	0.969	0.069	0		atggaATTAcaaagattag
cpt1alpha1b	cpt1alpha1b			V$DLXF	Distal-less homeodomain transcription factors	V$DLX3.01	Distal-less 3 homeodomain transcription factor	Bone and Bones Brain Cartilage Central Nervous System Connective Tissue Digestive System Ear Embryonic Structures Endocrine System Integumentary System Islets of Langerhans Nervous System Neurons Nose Pancreas Respiratory System Skeleton	0.91	2425	2443	2434	+	1	0.916	0.006	0		taatctttgTAATtccatt
cpt1alpha1b	cpt1alpha1b			V$HOXF	Paralog hox genes 1-8 from the four hox clusters A, B, C, D	V$HOXB6.01	Homeobox B6 / Hox2-beta	Antibody-Producing Cells Blood Cells Bone Marrow Cells Bone and Bones Connective Tissue Ear Embryonic Structures Germ Cells Granulocytes Hematopoietic System Immune System Leukocytes Myeloid Cells Phagocytes Skeleton Thymus Gland Urogenital System	0.83	2426	2444	2435	-	1	0.875	0.045	0		gaatggAATTacaaagatt
cpt1alpha1b	cpt1alpha1b			V$SORY	SOX/SRY-sex/testis determinig and related HMG box factors	V$SOX1.02	SRY (sex determining region Y)-box 1, dimeric binding sites	Bone and Bones Cartilage Connective Tissue Embryonic Structures Endocrine System Leydig Cells Nervous System Neuroglia Skeleton Testis Thyroid Gland Urogenital System	0.72	2425	2447	2436	-	1	0.804	0.084	0		agtGAATggaattacaaagatta
cpt1alpha1b	cpt1alpha1b			V$HOXF	Paralog hox genes 1-8 from the four hox clusters A, B, C, D	V$HOXB6.01	Homeobox B6 / Hox2-beta	Antibody-Producing Cells Blood Cells Bone Marrow Cells Bone and Bones Connective Tissue Ear Embryonic Structures Germ Cells Granulocytes Hematopoietic System Immune System Leukocytes Myeloid Cells Phagocytes Skeleton Thymus Gland Urogenital System	0.83	2429	2447	2438	+	1	0.835	0.005	0		ctttgtAATTccattcact
cpt1alpha1b	cpt1alpha1b			V$CART	Cart-1 (cartilage homeoprotein 1)	V$CART1.01	Cart-1 (cartilage homeoprotein 1)	Adrenal Glands Bone and Bones Brain Cardiovascular System Central Nervous System Connective Tissue Digestive System Embryonic Structures Endocrine System Eye Heart Immune System Islets of Langerhans Muscle, Skeletal Muscles Myeloid Cells Nervous System Neurons Nose Pancreas Phagocytes Pituitary Gland Skeleton Spinal Cord	0.86	2429	2449	2439	+	1	0.923	0.063	0		ctttgTAATtccattcactcc
cpt1alpha1b	cpt1alpha1b			V$SORY	SOX/SRY-sex/testis determinig and related HMG box factors	V$HBP1.01	HMG box-containing protein 1	Bone and Bones Cartilage Connective Tissue Embryonic Structures Endocrine System Leydig Cells Nervous System Neuroglia Skeleton Testis Thyroid Gland Urogenital System	0.86	2429	2451	2440	-	1	0.926	0.066	0		caggagtgAATGgaattacaaag
cpt1alpha1b	cpt1alpha1b			V$HOXF	Paralog hox genes 1-8 from the four hox clusters A, B, C, D	V$NANOG.01	Homeobox transcription factor Nanog	Antibody-Producing Cells Blood Cells Bone Marrow Cells Bone and Bones Connective Tissue Ear Embryonic Structures Germ Cells Granulocytes Hematopoietic System Immune System Leukocytes Myeloid Cells Phagocytes Skeleton Thymus Gland Urogenital System	0.94	2432	2450	2441	-	1	0.963	0.023	0		aggagtgAATGgaattaca
cpt1alpha1b	cpt1alpha1b			V$SORY	SOX/SRY-sex/testis determinig and related HMG box factors	V$SOX21.03	SRY (sex determining region Y)-box 21, dimeric binding sites	Bone and Bones Cartilage Connective Tissue Embryonic Structures Endocrine System Leydig Cells Nervous System Neuroglia Skeleton Testis Thyroid Gland Urogenital System	0.75	2431	2453	2442	+	0.75	0.754	0.004	0		ttgTAATtccattcactcctgct
cpt1alpha1b	cpt1alpha1b			V$BRAC	Brachyury gene, mesoderm developmental factor	V$TBR1.01	T-box brain protein 1	Blood Cells Brain Breast Cardiovascular System Central Nervous System Ear Embryonic Structures Endocrine System Heart Immune System Leukocytes Lymphocytes Muscles Myocardium Nervous System Parathyroid Glands Pituitary Gland	0.86	2431	2459	2445	-	0.75	0.861	0.001	0		cacataagcagGAGTgaatggaattacaa
cpt1alpha1b	cpt1alpha1b			V$PAX6	PAX-4/PAX-6 paired domain binding sites	V$PAX6.03	Pax-6 paired domain binding site	Brain Central Nervous System Digestive System Embryonic Structures Endocrine System Eye Islets of Langerhans Nervous System Neurons Pancreas	0.76	2440	2458	2449	+	0.839	0.76	0	0		cattcACTCctgcttatgt
cpt1alpha1b	cpt1alpha1b			V$GZF1	GDNF-inducible zinc finger gene 1	V$GZF1.01	GDNF-inducible zinc finger protein 1 (ZNF336)		0.73	2458	2470	2464	+	0.75	0.798	0.068	0		TGTGtctctatag
cpt1alpha1b	cpt1alpha1b			V$SORY	SOX/SRY-sex/testis determinig and related HMG box factors	V$SOX9.05	SRY (sex-determining region Y) box 9, dimeric binding sites	Bone and Bones Cartilage Connective Tissue Embryonic Structures Endocrine System Leydig Cells Nervous System Neuroglia Skeleton Testis Thyroid Gland Urogenital System	0.66	2468	2490	2479	-	0.75	0.702	0.042	0		gTTCAccttgcagtaatctccta
cpt1alpha1b	cpt1alpha1b			V$RXRF	RXR heterodimer binding sites	V$VDR_RXR.06	Bipartite binding site of VDR/RXR heterodimers, DR5 sites	Bone and Bones Brain Central Nervous System Connective Tissue Digestive System Ear Endocrine System Integumentary System Liver Nervous System Parathyroid Glands Pituitary Gland Skeleton Thyroid Gland	0.75	2468	2492	2480	+	1	0.762	0.012	0		taggagattactgcaAGGTgaacct
cpt1alpha1b	cpt1alpha1b			V$NR2F	Nuclear receptor subfamily 2 factors	V$TR2.01	Nuclear hormone receptor TR2, DR5 binding sites	Adrenal Glands Digestive System Endocrine System Eye Islets of Langerhans Liver Nervous System Neurons Pancreas Testis Urogenital System	0.76	2470	2494	2482	+	0.78	0.761	0.001	0		ggagattactgcaaGGTGaacctgt
cpt1alpha1b	cpt1alpha1b			V$SF1F	Vertebrate steroidogenic factor	V$FTF.01	Alpha (1)-fetoprotein transcription factor (FTF), liver receptor homologue-1 (LRH-1)	Adrenal Glands Brain Central Nervous System Endocrine System Leydig Cells Nervous System Ovary Pituitary Gland Testis Urogenital System	0.94	2477	2491	2484	+	1	0.954	0.014	0		actgCAAGgtgaacc
cpt1alpha1b	cpt1alpha1b			V$ZFHX	Two-handed zinc finger homeodomain transcription factors	V$AREB6.01	AREB6 (Atp1a1 regulatory element binding factor 6)	Embryonic Structures	0.93	2484	2496	2490	+	1	0.933	0.003	0		ggtgaACCTgtgt
cpt1alpha1b	cpt1alpha1b			V$GRHL	Grainyhead-like transcription factors	V$GRHL1.01	Grainyhead-like 1 (LBP32, MGR, TFCP2L2)	Digestive System Embryonic Structures Immune System Integumentary System	0.86	2485	2497	2491	-	1	0.865	0.005	0		gacacaGGTTcac
cpt1alpha1b	cpt1alpha1b			V$AP1R	MAF and AP1 related factors	V$BACH2.01	Bach2 bound TRE	Antibody-Producing Cells Blood Cells Blood Platelets Bone Marrow Cells Digestive System Ear Endocrine System Eye Hematopoietic System Immune System Islets of Langerhans Liver Pancreas	0.89	2484	2506	2495	+	0.813	0.895	0.005	0		ggtgaaccTGTGtcacaacggag
cpt1alpha1b	cpt1alpha1b			V$MYBL	Cellular and viral myb-like transcriptional regulators	V$VMYB.02	v-Myb	Blood Cells Bone Marrow Cells Erythrocytes Hematopoietic System Immune System Leukocytes	0.9	2490	2510	2500	+	1	0.966	0.066	0		cctgtgtcacAACGgagggac
cpt1alpha1b	cpt1alpha1b			V$P53F	p53 tumor suppressor	V$P53.03	Tumor suppressor p53 (3' half site)	ubiquitous	0.92	2495	2519	2507	+	1	0.92	0	0		gtcacaacggagggaCATGtgtgac
cpt1alpha1b	cpt1alpha1b			V$PBXC	PBX - MEIS complexes	V$PBX3.01	Pre-B-cell leukemia homeobox 3	Bone Marrow Cells Embryonic Structures Hematopoietic System	0.93	2499	2515	2507	+	0.849	0.934	0.004	0		caacggagGGACatgtg
cpt1alpha1b	cpt1alpha1b			V$IRXF	Iroquois homeobox transcription factors	V$IRX5.01	Iroquois homeobox 5	Blood Cells Brain Cardiovascular System Central Nervous System Embryonic Structures Endocrine System Heart Immune System Leukocytes Lymphocytes Muscles Myocardium Nervous System Neurons	0.86	2505	2517	2511	-	1	0.892	0.032	0		cacaCATGtccct
cpt1alpha1b	cpt1alpha1b			V$IRXF	Iroquois homeobox transcription factors	V$IRX5.01	Iroquois homeobox 5	Blood Cells Brain Cardiovascular System Central Nervous System Embryonic Structures Endocrine System Heart Immune System Leukocytes Lymphocytes Muscles Myocardium Nervous System Neurons	0.86	2506	2518	2512	+	1	0.892	0.032	0		gggaCATGtgtga
cpt1alpha1b	cpt1alpha1b			V$PAX3	PAX-3 binding sites	V$PAX3.02	Pax-3 paired domain protein	Embryonic Structures Muscle, Skeletal Muscles	0.85	2504	2522	2513	-	1	0.878	0.028	0		ccagTCACacatgtccctc
cpt1alpha1b	cpt1alpha1b			V$CREB	cAMP-responsive element binding proteins	V$TAXCREB.02	Tax/CREB complex	Brain Central Nervous System Endocrine System Nervous System Pineal Gland	0.71	2504	2524	2514	-	0.75	0.72	0.01	0		tgccagTCACacatgtccctc
cpt1alpha1b	cpt1alpha1b			V$PAX9	PAX-9 binding sites	V$PAX9.02	Paired box protein Pax-9	Bone and Bones Connective Tissue Embryonic Structures Skeleton	0.71	2504	2524	2514	+	0.758	0.725	0.015	0		gagggaCATGtgtgactggca
cpt1alpha1b	cpt1alpha1b			V$PEG3	Imprinted transcription factor PEG3	V$PEG3.01	Paternally expressed 3	Embryonic Structures Germ Cells	0.83	2507	2521	2514	-	0.944	0.886	0.056	0		cagtcacacaTGTCc
cpt1alpha1b	cpt1alpha1b			V$P53F	p53 tumor suppressor	V$P53.03	Tumor suppressor p53 (3' half site)	ubiquitous	0.92	2504	2528	2516	-	1	0.937	0.017	0		ccaatgccagtcacaCATGtccctc
cpt1alpha1b	cpt1alpha1b			V$SORY	SOX/SRY-sex/testis determinig and related HMG box factors	V$SOX21.03	SRY (sex determining region Y)-box 21, dimeric binding sites	Bone and Bones Cartilage Connective Tissue Embryonic Structures Endocrine System Leydig Cells Nervous System Neuroglia Skeleton Testis Thyroid Gland Urogenital System	0.75	2508	2530	2519	-	0.75	0.762	0.012	0		ctcCAATgccagtcacacatgtc
cpt1alpha1b	cpt1alpha1b			V$SORY	SOX/SRY-sex/testis determinig and related HMG box factors	V$SOX2.03	SRY-box containing gene 2, dimeric binding sites	Bone and Bones Cartilage Connective Tissue Embryonic Structures Endocrine System Leydig Cells Nervous System Neuroglia Skeleton Testis Thyroid Gland Urogenital System	0.72	2514	2536	2525	+	0.782	0.725	0.005	0		tgtGACTggcattggagaagatc
cpt1alpha1b	cpt1alpha1b			V$NF1F	Nuclear factor 1	V$NF1.03	Non-palindromic nuclear factor I binding sites	Brain Central Nervous System Digestive System Embryonic Structures Liver Nervous System	0.92	2516	2536	2526	-	1	0.967	0.047	0		gatcttctccaatGCCAgtca
cpt1alpha1b	cpt1alpha1b			V$NF1F	Nuclear factor 1	V$NF1.04	Nuclear factor 1	Brain Central Nervous System Digestive System Embryonic Structures Liver Nervous System	0.9	2522	2542	2532	-	1	0.904	0.004	0		agaagggatcttctCCAAtgc
cpt1alpha1b	cpt1alpha1b			V$NRSF	Neuron-restrictive silencer factor	V$NRSF.03	Neuron-restrictive silencer factor (17 bp spacer between half sites)	Brain Central Nervous System Nervous System Neurons	0.67	2531	2561	2546	-	1	0.692	0.022	0		ccctCAGCacagatgcagaagaagggatctt
cpt1alpha1b	cpt1alpha1b			V$STEM	Motif composed of binding sites for pluripotency or stem cell factors	V$OCT3_4.02	POU domain, class 5, transcription factor 1	Embryonic Structures Germ Cells	0.88	2539	2557	2548	+	1	0.902	0.022	0		ttcttctGCATctgtgctg
cpt1alpha1b	cpt1alpha1b			V$HAND	Twist subfamily of class B bHLH transcription factors	V$LYL1_E12.01	LYL1-E12 heterodimeric complex	Antibody-Producing Cells Antigen-Presenting Cells Blood Cells Bone Marrow Cells Bone and Bones Breast Cardiovascular System Connective Tissue Embryonic Structures Heart Hematopoietic System Immune System Integumentary System Leukocytes Lymphocytes Muscles Myocardium Skeleton Thymus Gland	0.81	2539	2559	2549	-	1	0.817	0.007	0		ctcagcacaGATGcagaagaa
cpt1alpha1b	cpt1alpha1b			V$NEUR	NeuroD, Beta2, HLH domain	V$NGN_NEUROD.01	Neurogenin and NeuroD binding sites	Antibody-Producing Cells Antigen-Presenting Cells Blood Cells Bone Marrow Cells Brain Central Nervous System Digestive System Ear Embryonic Structures Endocrine System Eye Hematopoietic System Immune System Islets of Langerhans Leukocytes Lymphocytes Nervous System Neuroglia Neurons Nose Pancreas Respiratory System Spinal Cord Thymus Gland	0.98	2543	2557	2550	+	1	0.987	0.007	0		tctgCATCtgtgctg
cpt1alpha1b	cpt1alpha1b			V$AP1R	MAF and AP1 related factors	V$MAFF.01	Transcription factor MafF	Antibody-Producing Cells Blood Cells Blood Platelets Bone Marrow Cells Digestive System Ear Endocrine System Eye Hematopoietic System Immune System Islets of Langerhans Liver Pancreas	0.83	2548	2570	2559	+	1	0.838	0.008	0		atctgtGCTGagggatttgccgg
cpt1alpha1b	cpt1alpha1b			V$HMTB	Human muscle-specific Mt binding site	V$MTBF.01	Muscle-specific Mt binding site		0.9	2558	2566	2562	+	1	0.901	0.001	0		agggATTTg
cpt1alpha1b	cpt1alpha1b			V$NFKB	Nuclear factor kappa B/c-rel	V$NFKAPPAB.01	NF-kappaB	Blood Cells Immune System Leukocytes Myeloid Cells Phagocytes	0.89	2557	2571	2564	+	1	0.947	0.057	0		gaGGGAtttgccgga
cpt1alpha1b	cpt1alpha1b			V$LTSM	Localized tandem sequence motif	V$LTSM.03	LTSM elements with 8 bp spacer		0.84	2560	2574	2567	-	0.935	0.953	0.113	0		ATCTccggcaaatcc
cpt1alpha1b	cpt1alpha1b			V$STAT	Signal transducer and activator of transcription	V$STAT3.01	Signal transducer and activator of transcription 3	Blood Cells Bone Marrow Cells Breast Hematopoietic System Immune System Leukocytes Lymphocytes Myeloid Cells Phagocytes	0.75	2558	2576	2567	-	0.75	0.789	0.039	0		gtatCTCCggcaaatccct
cpt1alpha1b	cpt1alpha1b			V$STAT	Signal transducer and activator of transcription	V$STAT3.01	Signal transducer and activator of transcription 3	Blood Cells Bone Marrow Cells Breast Hematopoietic System Immune System Leukocytes Lymphocytes Myeloid Cells Phagocytes	0.75	2560	2578	2569	+	0.75	0.778	0.028	0		ggatTTGCcggagatactt
cpt1alpha1b	cpt1alpha1b			V$ETSF	Human and murine ETS1 factors	V$ETV4.01	Ets variant 4	Antibody-Producing Cells Blood Cells Bone Marrow Cells Breast Central Nervous System Endocrine System Germ Cells Hematopoietic System Immune System Leukocytes Myeloid Cells Nervous System Phagocytes Prostate Spinal Cord Testis Urogenital System	0.86	2561	2581	2571	+	1	0.882	0.022	0		gatttgcCGGAgatacttgca
cpt1alpha1b	cpt1alpha1b			V$CHOP	C/EBP homologous protein (CHOP)	V$CHOP.01	Heterodimers of CHOP and C/EBPalpha	ubiquitous	0.9	2575	2587	2581	+	1	0.907	0.007	0		acttGCAAtgcca
cpt1alpha1b	cpt1alpha1b			V$XBBF	X-box binding factors	V$RFX3.03	Regulatory factor X 3	Antibody-Producing Cells Blood Cells Endocrine System Immune System Leukocytes Lymphocytes Testis Urogenital System	0.7	2573	2591	2582	+	1	0.767	0.067	0		atacTTGCaatgccacaga
cpt1alpha1b	cpt1alpha1b			V$NACA	Nascent polypeptide associated complex and coactivator alpha	V$NACA1.01	Nascent polypeptide-associated complex subunit alpha 1	Muscles	0.92	2584	2596	2590	+	1	0.934	0.014	0		gccaCAGAgaatg
cpt1alpha1b	cpt1alpha1b			V$HEAT	Heat shock factors	V$HSF2.02	Heat shock factor 2	ubiquitous	0.95	2579	2603	2591	+	1	0.957	0.007	0		gcaatgccacagAGAAtggtccgaa
cpt1alpha1b	cpt1alpha1b			V$CART	Cart-1 (cartilage homeoprotein 1)	V$ISX.01	Intestine-specific homeobox	Adrenal Glands Bone and Bones Brain Cardiovascular System Central Nervous System Connective Tissue Digestive System Embryonic Structures Endocrine System Eye Heart Immune System Islets of Langerhans Muscle, Skeletal Muscles Myeloid Cells Nervous System Neurons Nose Pancreas Phagocytes Pituitary Gland Skeleton Spinal Cord	0.85	2591	2611	2601	-	1	0.873	0.023	0		atttcaAATTcggaccattct
cpt1alpha1b	cpt1alpha1b			V$IRFF	Interferon regulatory factors	V$IRF7.01	Interferon regulatory factor 7 (IRF-7)	Antibody-Producing Cells Antigen-Presenting Cells Blood Cells Bone Marrow Cells Hematopoietic System Immune System Leukocytes Lymphocytes Monocytes Myeloid Cells Phagocytes	0.86	2593	2617	2605	+	0.937	0.915	0.055	0		aatggtccGAATttgaaatgttgtt
cpt1alpha1b	cpt1alpha1b			V$CART	Cart-1 (cartilage homeoprotein 1)	V$ISX.01	Intestine-specific homeobox	Adrenal Glands Bone and Bones Brain Cardiovascular System Central Nervous System Connective Tissue Digestive System Embryonic Structures Endocrine System Eye Heart Immune System Islets of Langerhans Muscle, Skeletal Muscles Myeloid Cells Nervous System Neurons Nose Pancreas Phagocytes Pituitary Gland Skeleton Spinal Cord	0.85	2596	2616	2606	+	1	0.872	0.022	0		ggtccgAATTtgaaatgttgt
cpt1alpha1b	cpt1alpha1b			V$HBOX	Homeobox transcription factors	V$EN1.01	Homeobox protein engrailed (en-1)	Brain Cardiovascular System Central Nervous System Digestive System Ear Embryonic Structures Endocrine System Eye Islets of Langerhans Muscle, Smooth Muscles Nervous System Neurons Pancreas Spinal Cord	0.77	2597	2615	2606	+	0.783	0.772	0.002	0		gtccgaatTTGAaatgttg
cpt1alpha1b	cpt1alpha1b			V$CHRF	Cell cycle regulators: Cell cycle homology element	V$CHR.01	Cell cycle gene homology region (CDE/CHR tandem elements regulate cell cycle dependent repression)		0.92	2601	2613	2607	+	1	0.974	0.054	0		gaatTTGAaatgt
cpt1alpha1b	cpt1alpha1b			V$BRNF	Brn POU domain factors	V$BRN2.01	Brn-2, POU-III protein class	Brain Central Nervous System Digestive System Ear Embryonic Structures Endocrine System Eye Islets of Langerhans Nervous System Neuroglia Neurons Pancreas	0.86	2600	2618	2609	+	0.933	0.956	0.096	0		cgAATTtgaaatgttgttt
cpt1alpha1b	cpt1alpha1b			V$FKHD	Fork head domain factors	V$FREAC7.01	Fork head related activator-7 (FOXL1)	Blood Cells Brain Breast Cartilage Central Nervous System Connective Tissue Ear Endocrine System Eye Immune System Islets of Langerhans Leukocytes Liver Lung Lymphocytes Muscle, Skeletal Muscles Nervous System Ovary Pancreas Pituitary Gland Prostate Testis Thymus Gland Thyroid Gland Urogenital System	0.96	2609	2625	2617	-	1	0.981	0.021	0		ctcagaTAAAcaacatt
cpt1alpha1b	cpt1alpha1b			V$GATA	GATA binding factors	V$GATA.01	GATA binding factor	Blood Cells Bone Marrow Cells Bone and Bones Cardiovascular System Connective Tissue Embryonic Structures Erythrocytes Heart Hematopoietic System Immune System Leukocytes Lymphocytes Muscles Myocardium Skeleton	0.93	2613	2625	2619	-	1	0.981	0.051	0		ctcaGATAaacaa
cpt1alpha1b	cpt1alpha1b			V$ZF14	C2H2 zinc finger transcription factors 14	V$ZNF232.01	Zinc finger protein 232 (ZSCAN11)		0.65	2615	2633	2624	-	0.806	0.703	0.053	0		caGTAAaactcagataaac
cpt1alpha1b	cpt1alpha1b			V$CP2F	CP2-erythrocyte Factor related to drosophila Elf1	V$CP2.02	LBP-1c (leader-binding protein-1c), LSF (late SV40 factor), CP2, SEF (SAA3 enhancer factor)	Blood Cells	0.84	2619	2637	2628	+	0.875	0.867	0.027	0		aTCTGagttttactggctc
cpt1alpha1b	cpt1alpha1b			V$ABDB	Abdominal-B type homeodomain transcription factors	V$HOXB13.01	Homeobox B13	Bone Marrow Cells Bone and Bones Central Nervous System Connective Tissue Embryonic Structures Hematopoietic System Integumentary System Nervous System Prostate Skeleton Spinal Cord Urogenital System	0.87	2622	2638	2630	-	1	0.87	0	0		tgagccagTAAAactca
cpt1alpha1b	cpt1alpha1b			V$CAAT	CCAAT binding factors	V$CAAT.01	Cellular and viral CCAAT box	ubiquitous	0.9	2624	2638	2631	-	0.847	0.911	0.011	0		tgagCCAGtaaaact
cpt1alpha1b	cpt1alpha1b			V$CP2F	CP2-erythrocyte Factor related to drosophila Elf1	V$TCFCP2L1.01	Transcription factor CP2-like 1 (LBP-9)	Blood Cells	0.87	2629	2647	2638	+	1	0.88	0.01	0		taCTGGctcaatcctcatt
cpt1alpha1b	cpt1alpha1b			V$ZF04	C2H2 zinc finger transcription factors 4	V$ZID.01	Zinc finger with interaction domain		0.85	2632	2644	2638	+	1	0.933	0.083	0		tgGCTCaatcctc
cpt1alpha1b	cpt1alpha1b			V$CLOX	CLOX and CLOX homology (CDP) factors	V$CUX1.01	Cut-like homeobox 1, dimeric binding site		0.69	2630	2652	2641	+	0.889	0.697	0.007	0		actggctCAATcctcatttaaat
cpt1alpha1b	cpt1alpha1b			V$FAST	FAST-1 SMAD interacting proteins	V$FAST1.03	Forkhead box H1 (Foxh1)	Embryonic Structures	0.85	2634	2650	2642	-	1	0.853	0.003	0		ttaaatgagGATTgagc
cpt1alpha1b	cpt1alpha1b			V$OCT1	Octamer binding protein	V$OCT1.05	Octamer-binding factor 1	Antibody-Producing Cells Blood Cells Immune System Kidney Leukocytes Lymphocytes Urogenital System	0.89	2642	2656	2649	+	0.9	0.899	0.009	0		ctCATTtaaatttca
cpt1alpha1b	cpt1alpha1b			V$HBOX	Homeobox transcription factors	V$EN1.01	Homeobox protein engrailed (en-1)	Brain Cardiovascular System Central Nervous System Digestive System Ear Embryonic Structures Endocrine System Eye Islets of Langerhans Muscle, Smooth Muscles Nervous System Neurons Pancreas Spinal Cord	0.77	2641	2659	2650	-	1	0.941	0.171	0		atctgaaaTTTAaatgagg
cpt1alpha1b	cpt1alpha1b			V$BRNF	Brn POU domain factors	V$BRN2.01	Brn-2, POU-III protein class	Brain Central Nervous System Digestive System Ear Embryonic Structures Endocrine System Eye Islets of Langerhans Nervous System Neuroglia Neurons Pancreas	0.86	2642	2660	2651	+	1	0.861	0.001	0		ctCATTtaaatttcagatt
cpt1alpha1b	cpt1alpha1b			V$BRNF	Brn POU domain factors	V$BRN2.01	Brn-2, POU-III protein class	Brain Central Nervous System Digestive System Ear Embryonic Structures Endocrine System Eye Islets of Langerhans Nervous System Neuroglia Neurons Pancreas	0.86	2644	2662	2653	-	0.833	0.898	0.038	0		ctAATCtgaaatttaaatg
cpt1alpha1b	cpt1alpha1b			V$CART	Cart-1 (cartilage homeoprotein 1)	V$HESX1.01	HESX homeobox 1, dimeric binding site	Adrenal Glands Bone and Bones Brain Cardiovascular System Central Nervous System Connective Tissue Digestive System Embryonic Structures Endocrine System Eye Heart Immune System Islets of Langerhans Muscle, Skeletal Muscles Myeloid Cells Nervous System Neurons Nose Pancreas Phagocytes Pituitary Gland Skeleton Spinal Cord	0.7	2646	2666	2656	-	1	0.751	0.051	0		aaaccTAATctgaaatttaaa
cpt1alpha1b	cpt1alpha1b			V$BCDF	Bicoid-like homeodomain transcription factors	V$CRX.01	Cone-rod homeobox-containing transcription factor / otx-like homeobox gene	Brain Cardiovascular System Central Nervous System Ear Embryonic Structures Endocrine System Eye Heart Nervous System Neurons Pineal Gland Pituitary Gland	0.94	2650	2666	2658	-	1	0.957	0.017	0		aaaccTAATctgaaatt
cpt1alpha1b	cpt1alpha1b			V$SNAP	snRNA-activating protein complex	V$PSE.02	Proximal sequence element (PSE) of RNA polymerase III-transcribed genes		0.73	2650	2668	2659	-	1	0.831	0.101	0		gtaaaCCTAatctgaaatt
cpt1alpha1b	cpt1alpha1b			V$DUXF	Double homeobox factors	V$DUX4.01	Double homeobox protein 4	Muscle, Skeletal Muscles	0.73	2654	2668	2661	+	1	0.812	0.082	0		tcaGATTaggtttac
cpt1alpha1b	cpt1alpha1b			V$FKHD	Fork head domain factors	V$FREAC4.01	Fork head related activator-4 (FOXD1)	Blood Cells Brain Breast Cartilage Central Nervous System Connective Tissue Ear Endocrine System Eye Immune System Islets of Langerhans Leukocytes Liver Lung Lymphocytes Muscle, Skeletal Muscles Nervous System Ovary Pancreas Pituitary Gland Prostate Testis Thymus Gland Thyroid Gland Urogenital System	0.78	2657	2673	2665	-	0.75	0.801	0.021	0		cccatgtaAACCtaatc
cpt1alpha1b	cpt1alpha1b			V$NR2F	Nuclear receptor subfamily 2 factors	V$ARP1.01	Apolipoprotein AI regulatory protein 1, NR2F2, DR1 sites	Adrenal Glands Digestive System Endocrine System Eye Islets of Langerhans Liver Nervous System Neurons Pancreas Testis Urogenital System	0.82	2658	2682	2670	+	1	0.838	0.018	0		attaggtttacatgGGTCaccctat
cpt1alpha1b	cpt1alpha1b			V$RXRF	RXR heterodimer binding sites	V$RXRA.01	Retinoid X receptor alpha homodimer, DR1 sites	Bone and Bones Brain Central Nervous System Connective Tissue Digestive System Ear Endocrine System Integumentary System Liver Nervous System Parathyroid Glands Pituitary Gland Skeleton Thyroid Gland	0.83	2660	2684	2672	+	1	0.889	0.059	0		taggtttacatgGGTCaccctattg
cpt1alpha1b	cpt1alpha1b			V$AP1R	MAF and AP1 related factors	V$BACH2.01	Bach2 bound TRE	Antibody-Producing Cells Blood Cells Blood Platelets Bone Marrow Cells Digestive System Ear Endocrine System Eye Hematopoietic System Immune System Islets of Langerhans Liver Pancreas	0.89	2662	2684	2673	+	0.813	0.925	0.035	0		ggtttacaTGGGtcaccctattg
cpt1alpha1b	cpt1alpha1b			V$RORA	v-ERB and RAR-related orphan receptor alpha	V$REV-ERBA.01	Orphan nuclear receptor rev-erb alpha (NR1D1)	Blood Cells Brain Central Nervous System Endocrine System Immune System Leukocytes Lymphocytes Nervous System Pineal Gland	0.88	2663	2687	2675	+	1	0.918	0.038	0		gtttacatggGTCAccctattgcct
cpt1alpha1b	cpt1alpha1b			V$RXRF	RXR heterodimer binding sites	V$CAR_RXR.01	Constitutive androstane receptor / retinoid X receptor heterodimer, DR4 sites	Bone and Bones Brain Central Nervous System Connective Tissue Digestive System Ear Endocrine System Integumentary System Liver Nervous System Parathyroid Glands Pituitary Gland Skeleton Thyroid Gland	0.75	2667	2691	2679	+	1	0.761	0.011	0		acatgGGTCaccctattgccttctt

## Sheet: MatInspector matches-CPT1α2a
Seq. name	Accession no.	Gene symbol	GeneID	Matrix Family	Detailed Family Information	Matrix	Detailed Matrix Information	Tissue	Opt.	Start position	End position	Anchor position	Strand	Core sim.	Matrix sim.	Mat. sim. - opt.	Evidence #	Evidence	Sequence
cpt1alpha2a	cpt1alpha2a			V$EVI1	EVI1-myleoid transforming protein	V$MEL1.02	MEL1 (MDS1/EVI1-like gene 1) DNA-binding domain 2	Adipose Tissue Antibody-Producing Cells Blood Cells Bone Marrow Cells Brain Central Nervous System Connective Tissue Erythrocytes Hematopoietic System Immune System Nervous System Neurons Thymus Gland	0.99	6	22	14	+	1	0.991	0.001	0		atacagcGATGagggcg
cpt1alpha2a	cpt1alpha2a			V$PAX9	PAX-9 binding sites	V$PAX9.01	Zebrafish PAX9 binding sites	Bone and Bones Connective Tissue Embryonic Structures Skeleton	0.78	6	26	16	-	0.882	0.79	0.01	0		ttcccgccctcatcGCTGtat
cpt1alpha2a	cpt1alpha2a			V$GCMF	Chorion-specific transcription factors with a GCM DNA binding domain	V$GCM1.01	Glial cells missing homolog 1, chorion-specific transcription factor GCMa	Embryonic Structures Endocrine System Immune System Parathyroid Glands Thymus Gland	0.85	11	25	18	-	1	0.928	0.078	0		tcccgCCCTcatcgc
cpt1alpha2a	cpt1alpha2a			V$MIZ1	Myc-interacting Zn finger protein 1	V$MIZ1.01	Myc-interacting Zn finger protein 1, zinc finger and BTB domain containing 17 (ZBTB17)		0.96	14	24	19	-	1	0.961	0.001	0		cccgcCCTCat
cpt1alpha2a	cpt1alpha2a			V$SP1F	GC-Box factors SP1/GC	V$SP1.03	Stimulating protein 1, ubiquitous zinc finger transcription factor	ubiquitous	0.91	13	29	21	+	1	0.929	0.019	0		gatgaGGGCgggaaaca
cpt1alpha2a	cpt1alpha2a			V$BEDF	BED subclass of zinc-finger proteins	V$ZBED4.01	Zinc finger, BED-type containing 4; GC-box binding sites		0.93	15	29	22	+	1	0.954	0.024	0		tgaGGGCgggaaaca
cpt1alpha2a	cpt1alpha2a			O$XCPE	Activator-, mediator- and TBP-dependent core promoter element for RNA polymerase II transcription from TATA-less promoters	O$XCPE1.01	X gene core promoter element 1		0.8	18	28	23	+	1	0.859	0.059	0		ggGCGGgaaac
cpt1alpha2a	cpt1alpha2a			V$E2FF	E2F-myc activator/cell cycle regulator	V$E2F7.02	E2F transcription factor 7	ubiquitous	0.87	15	31	23	+	1	0.986	0.116	0		tgagggcGGGAaacaag
cpt1alpha2a	cpt1alpha2a			V$FKHD	Fork head domain factors	V$FOXP1.01	Forkhead box P1	Blood Cells Brain Breast Cartilage Central Nervous System Connective Tissue Ear Endocrine System Eye Immune System Islets of Langerhans Leukocytes Liver Lung Lymphocytes Muscle, Skeletal Muscles Nervous System Ovary Pancreas Pituitary Gland Prostate Testis Thymus Gland Thyroid Gland Urogenital System	0.93	18	34	26	+	1	0.939	0.009	0		gggcgggAAACaagcgg
cpt1alpha2a	cpt1alpha2a			O$MTEN	Core promoter motif ten elements	O$DMTE.01	Drosophila motif ten element		0.77	23	43	33	+	1	0.777	0.007	0		ggaaacaAGCGgctcggaagt
cpt1alpha2a	cpt1alpha2a			V$E2FF	E2F-myc activator/cell cycle regulator	V$E2F.03	E2F, involved in cell cycle regulation, interacts with Rb p107 protein	ubiquitous	0.85	29	45	37	+	0.81	0.859	0.009	0		aagcgGCTCggaagtga
cpt1alpha2a	cpt1alpha2a			V$ETSF	Human and murine ETS1 factors	V$ELF1.01	E74-like factor 1	Antibody-Producing Cells Blood Cells Bone Marrow Cells Breast Central Nervous System Endocrine System Germ Cells Hematopoietic System Immune System Leukocytes Myeloid Cells Nervous System Phagocytes Prostate Spinal Cord Testis Urogenital System	0.89	30	50	40	+	1	0.94	0.05	0		agcggctcGGAAgtgagctgg
cpt1alpha2a	cpt1alpha2a			V$CLOX	CLOX and CLOX homology (CDP) factors	V$CDP.02	Transcriptional repressor CDP		0.94	40	62	51	-	1	0.961	0.021	0		ttctgacCAATcccagctcactt
cpt1alpha2a	cpt1alpha2a			V$RXRF	RXR heterodimer binding sites	V$THRB.02	Thyroid hormone receptor, beta (ER5 - everted repeat, spacer 5)	Bone and Bones Brain Central Nervous System Connective Tissue Digestive System Ear Endocrine System Integumentary System Liver Nervous System Parathyroid Glands Pituitary Gland Skeleton Thyroid Gland	0.75	39	63	51	+	1	0.791	0.041	0		gaagtgagctgggattGGTCagaag
cpt1alpha2a	cpt1alpha2a			V$CAAT	CCAAT binding factors	V$NFY.04	Nuclear factor Y (Y-box binding factor)	ubiquitous	0.92	46	60	53	-	1	0.931	0.011	0		ctgaCCAAtcccagc
cpt1alpha2a	cpt1alpha2a			V$ZF14	C2H2 zinc finger transcription factors 14	V$ZNF232.01	Zinc finger protein 232 (ZSCAN11)		0.65	54	72	63	+	0.814	0.677	0.027	0		tgGTCAgaagacgatgatg
cpt1alpha2a	cpt1alpha2a			V$HZIP	Homeodomain-leucine zipper transcription factors	V$HOMEZ.01	Homeobox and leucine zipper encoding transcription factor		0.83	59	73	66	-	1	0.852	0.022	0		acatcATCGtcttct
cpt1alpha2a	cpt1alpha2a			V$CREB	cAMP-responsive element binding proteins	V$CREB1.02	cAMP-responsive element binding protein 1	Brain Central Nervous System Endocrine System Nervous System Pineal Gland	0.92	62	82	72	+	1	0.934	0.014	0		agacgATGAtgtctccgtgga
cpt1alpha2a	cpt1alpha2a			V$E4FF	Ubiquitous GLI - Krueppel like zinc finger involved in cell cycle regulation	V$E4F.01	GLI-Krueppel-related transcription factor, regulator of adenovirus E4 promoter	ubiquitous	0.82	67	79	73	+	0.842	0.825	0.005	0		atgATGTctccgt
cpt1alpha2a	cpt1alpha2a			V$NFAT	Nuclear factor of activated T-cells	V$NFATC1.01	Nuclear factor of activated T-cells, cytoplasmic, calcineurin-dependent 1, dimeric binding site	Blood Cells Cardiovascular System Cartilage Connective Tissue Heart Immune System Leukocytes Lymphocytes Myeloid Cells	0.78	67	85	76	-	0.783	0.801	0.021	0		tattccACGGagacatcat
cpt1alpha2a	cpt1alpha2a			V$NFAT	Nuclear factor of activated T-cells	V$NFATC1.01	Nuclear factor of activated T-cells, cytoplasmic, calcineurin-dependent 1, dimeric binding site	Blood Cells Cardiovascular System Cartilage Connective Tissue Heart Immune System Leukocytes Lymphocytes Myeloid Cells	0.78	72	90	81	+	0.834	0.807	0.027	0		gtctccGTGGaataacttg
cpt1alpha2a	cpt1alpha2a			V$PAX3	PAX-3 binding sites	V$PAX3.01	Pax-3 paired domain protein, expressed in embryogenesis, mutations correlate to Waardenburg Syndrome	Embryonic Structures Muscle, Skeletal Muscles	0.76	77	95	86	-	1	0.777	0.017	0		cTCGTcaagttattccacg
cpt1alpha2a	cpt1alpha2a			V$ABDB	Abdominal-B type homeodomain transcription factors	V$HOXA13.01	Homeobox A13	Bone Marrow Cells Bone and Bones Central Nervous System Connective Tissue Embryonic Structures Hematopoietic System Integumentary System Nervous System Prostate Skeleton Spinal Cord Urogenital System	0.81	83	99	91	-	0.76	0.856	0.046	0		cgcgctcgTCAAgttat
cpt1alpha2a	cpt1alpha2a			O$MTEN	Core promoter motif ten elements	O$DMTE.01	Drosophila motif ten element		0.77	87	107	97	+	1	0.779	0.009	0		cttgacgAGCGcgctggcaaa
cpt1alpha2a	cpt1alpha2a			V$E2FF	E2F-myc activator/cell cycle regulator	V$E2F2.01	E2F transcription factor 2	ubiquitous	0.85	89	105	97	-	1	0.882	0.032	0		tgccaGCGCgctcgtca
cpt1alpha2a	cpt1alpha2a			V$ZF5F	ZF5 POZ domain zinc finger	V$ZF5.02	ZF5 POZ domain zinc finger, zinc finger protein 161		0.83	90	104	97	-	1	0.866	0.036	0		gccagCGCGctcgtc
cpt1alpha2a	cpt1alpha2a			V$E2FF	E2F-myc activator/cell cycle regulator	V$E2F2.01	E2F transcription factor 2	ubiquitous	0.85	90	106	98	+	1	0.889	0.039	0		gacgaGCGCgctggcaa
cpt1alpha2a	cpt1alpha2a			V$ZF5F	ZF5 POZ domain zinc finger	V$ZF5.02	ZF5 POZ domain zinc finger, zinc finger protein 161		0.83	91	105	98	+	1	0.873	0.043	0		acgagCGCGctggca
cpt1alpha2a	cpt1alpha2a			V$YBXF	Y-box binding transcription factors, multifunctional proteins involved in transcriptional and translational regulation, mRNA splicing, DNA replication and repair	V$YB1.01	Y box binding protein 1, has a preference for binding ssDNA	Digestive System Endocrine System Germ Cells Liver Testis Urogenital System	0.88	99	111	105	-	0.818	0.906	0.026	0		atgatTTGCcagc
cpt1alpha2a	cpt1alpha2a			V$GFI1	Growth factor independence transcriptional repressor	V$GFI1.02	Growth factor independence 1	Blood Cells Bone Marrow Cells Ear Erythrocytes Granulocytes Hematopoietic System Immune System Leukocytes Lymphocytes Myeloid Cells Phagocytes Thymus Gland	0.9	103	117	110	+	1	0.917	0.017	0		gcaAATCatcggata
cpt1alpha2a	cpt1alpha2a			V$HOMF	Homeodomain transcription factors	V$TLX1.01	T-cell leukemia homeobox 1	Blood Cells Bone Marrow Cells Bone and Bones Cardiovascular System Cartilage Central Nervous System Connective Tissue Digestive System Ear Embryonic Structures Endocrine System Germ Cells Heart Hematopoietic System Immune System Islets of Langerhans Leukocytes Liver Lymphocytes Muscles Nervous System Ovary Pancreas Skeleton Spinal Cord Thyroid Gland Urogenital System	0.84	102	120	111	-	0.909	0.912	0.072	0		ttctatcCGATgatttgcc
cpt1alpha2a	cpt1alpha2a			V$PAX1	PAX-1 binding sites	V$PAX1.01	Pax1 paired domain protein, expressed in the developing vertebral column of mouse embryos	Bone and Bones Cartilage Connective Tissue Embryonic Structures Immune System Skeleton Thymus Gland	0.65	115	133	124	-	1	0.656	0.006	0		cCGTTacgcgctattctat
cpt1alpha2a	cpt1alpha2a			V$CDEF	Cell cycle regulators: Cell cycle dependent element	V$CDE.01	Cell cycle-dependent element, CDF-1 binding site (CDE/CHR tandem elements regulate cell cycle dependent repression)		0.87	119	131	125	-	1	0.885	0.015	0		gttaCGCGctatt
cpt1alpha2a	cpt1alpha2a			V$E2FF	E2F-myc activator/cell cycle regulator	V$E2F4_DP1.01	E2F-4/DP-1 heterodimeric complex	ubiquitous	0.84	117	133	125	-	1	0.932	0.092	0		ccgttaCGCGctattct
cpt1alpha2a	cpt1alpha2a			V$E2FF	E2F-myc activator/cell cycle regulator	V$E2F4_DP1.01	E2F-4/DP-1 heterodimeric complex	ubiquitous	0.84	118	134	126	+	1	0.945	0.105	0		gaatagCGCGtaacggg
cpt1alpha2a	cpt1alpha2a			V$MYBL	Cellular and viral myb-like transcriptional regulators	V$VMYB.04	v-Myb, AMV v-myb	Blood Cells Bone Marrow Cells Erythrocytes Hematopoietic System Immune System Leukocytes	0.85	119	139	129	+	1	0.976	0.126	0		aatagcgcgtAACGggcggga
cpt1alpha2a	cpt1alpha2a			V$OVOL	OVO homolog-like transcription factors	V$OVOL1.01	Zinc finger transcription factor OVO homolog-like 1		0.8	123	137	130	-	1	0.817	0.017	0		ccgcccGTTAcgcgc
cpt1alpha2a	cpt1alpha2a			V$GMEB	Glucocorticoid modulatory element binding proteins	V$GMEB2.01	Glucocorticoid modulatory element binding protein 2		0.69	124	138	131	+	0.777	0.721	0.031	0		cGCGTaacgggcggg
cpt1alpha2a	cpt1alpha2a			V$SP1F	GC-Box factors SP1/GC	V$SP1.03	Stimulating protein 1, ubiquitous zinc finger transcription factor	ubiquitous	0.91	127	143	135	+	1	0.926	0.016	0		gtaacGGGCgggaaact
cpt1alpha2a	cpt1alpha2a			O$XCPE	Activator-, mediator- and TBP-dependent core promoter element for RNA polymerase II transcription from TATA-less promoters	O$XCPE1.01	X gene core promoter element 1		0.8	132	142	137	+	1	0.859	0.059	0		ggGCGGgaaac
cpt1alpha2a	cpt1alpha2a			V$E2FF	E2F-myc activator/cell cycle regulator	V$E2F1.01	E2F transcription factor 1	ubiquitous	0.97	129	145	137	+	1	0.987	0.017	0		aacgGGCGggaaacttc
cpt1alpha2a	cpt1alpha2a			V$HEAT	Heat shock factors	V$HSF2.01	Heat shock factor 2	ubiquitous	0.88	125	149	137	+	0.875	0.882	0.002	0		gcgtaacgggcggGAAActtcgctg
cpt1alpha2a	cpt1alpha2a			V$DEAF	Homolog to deformed epidermal autoregulatory factor-1 from D. melanogaster	V$NUDR.01	NUDR (nuclear DEAF-1 related transcriptional regulator protein)	Brain Central Nervous System Nervous System	0.73	131	149	140	+	0.762	0.733	0.003	0		cggGCGGgaaacttcgctg
cpt1alpha2a	cpt1alpha2a			V$MYT1	MYT1 C2HC zinc finger protein	V$MYT1.02	MyT1 zinc finger transcription factor involved in primary neurogenesis	Central Nervous System Nervous System Neuroglia Neurons	0.88	135	147	141	-	1	0.885	0.005	0		gcgAAGTttcccg
cpt1alpha2a	cpt1alpha2a			V$HEAT	Heat shock factors	V$HSF2.01	Heat shock factor 2	ubiquitous	0.88	134	158	146	-	1	0.897	0.017	0		atccaatcacagcGAAGtttcccgc
cpt1alpha2a	cpt1alpha2a			V$GFI1	Growth factor independence transcriptional repressor	V$GFI1.02	Growth factor independence 1	Blood Cells Bone Marrow Cells Ear Erythrocytes Granulocytes Hematopoietic System Immune System Leukocytes Lymphocytes Myeloid Cells Phagocytes Thymus Gland	0.9	143	157	150	-	1	0.936	0.036	0		tccAATCacagcgaa
cpt1alpha2a	cpt1alpha2a			V$CLOX	CLOX and CLOX homology (CDP) factors	V$CDP.02	Transcriptional repressor CDP		0.94	140	162	151	-	1	0.953	0.013	0		tgacatcCAATcacagcgaagtt
cpt1alpha2a	cpt1alpha2a			V$CAAT	CCAAT binding factors	V$NFY.04	Nuclear factor Y (Y-box binding factor)	ubiquitous	0.92	146	160	153	-	1	0.966	0.046	0		acatCCAAtcacagc
cpt1alpha2a	cpt1alpha2a			V$DUXF	Double homeobox factors	V$DUX4.01	Double homeobox protein 4	Muscle, Skeletal Muscles	0.73	148	162	155	+	1	0.733	0.003	0		tgtGATTggatgtca
cpt1alpha2a	cpt1alpha2a			V$ZF05	C2H2 zinc finger transcription factors 5	V$ZFP410.01	Zinc finger protein 410, APA-1		0.84	148	162	155	+	1	0.854	0.014	0		tgtgattGGATgtca
cpt1alpha2a	cpt1alpha2a			V$SORY	SOX/SRY-sex/testis determinig and related HMG box factors	V$SOX2.03	SRY-box containing gene 2, dimeric binding sites	Bone and Bones Cartilage Connective Tissue Embryonic Structures Endocrine System Leydig Cells Nervous System Neuroglia Skeleton Testis Thyroid Gland Urogenital System	0.72	148	170	159	+	0.75	0.73	0.01	0		tgtGATTggatgtcacggctgcc
cpt1alpha2a	cpt1alpha2a			V$CSEN	Calsenilin, presenilin binding protein, EF hand transcription factor	V$DREAM.01	Downstream regulatory element-antagonist modulator, Ca2+-binding protein of the neuronal calcium sensors family that binds DRE (downstream regulatory element) sites as a tetramer	Brain Cardiovascular System Central Nervous System Germ Cells Heart Muscles Myocardium Nervous System Neurons Urogenital System	0.95	157	167	162	+	1	0.954	0.004	0		atGTCAcggct
cpt1alpha2a	cpt1alpha2a			V$NF1F	Nuclear factor 1	V$NF1.03	Non-palindromic nuclear factor I binding sites	Brain Central Nervous System Digestive System Embryonic Structures Liver Nervous System	0.92	155	175	165	+	1	0.979	0.059	0		ggatgtcacggctGCCAatca
cpt1alpha2a	cpt1alpha2a			V$TALE	TALE homeodomain class recognizing TG motifs	V$TGIF2LX.01	TGFB-induced factor homeobox 2-like, X-linked, dimeric binding site	Bone Marrow Cells Embryonic Structures Hematopoietic System Nervous System Neurons	0.83	159	175	167	+	0.783	0.831	0.001	0		gtcacggctGCCAatca
cpt1alpha2a	cpt1alpha2a			V$YBXF	Y-box binding transcription factors, multifunctional proteins involved in transcriptional and translational regulation, mRNA splicing, DNA replication and repair	V$YB1.01	Y box binding protein 1, has a preference for binding ssDNA	Digestive System Endocrine System Germ Cells Liver Testis Urogenital System	0.88	164	176	170	-	1	0.896	0.016	0		ttgatTGGCagcc
cpt1alpha2a	cpt1alpha2a			V$HOXC	HOX - PBX complexes	V$PBX1.01	Homeo domain factor Pbx-1	Bone Marrow Cells Bone and Bones Brain Central Nervous System Connective Tissue Ear Embryonic Structures Hematopoietic System Immune System Lung Nervous System Phagocytes Respiratory System Skeleton Spinal Cord Thymus Gland	0.78	163	179	171	-	1	0.791	0.011	0		tctttGATTggcagccg
cpt1alpha2a	cpt1alpha2a			V$PBXC	PBX - MEIS complexes	V$PBX1_MEIS1.02	Binding site for a Pbx1/Meis1 heterodimer	Bone Marrow Cells Embryonic Structures Hematopoietic System	0.77	163	179	171	-	1	0.886	0.116	0		tcttTGATtggcagccg
cpt1alpha2a	cpt1alpha2a			V$CAAT	CCAAT binding factors	V$NFY.04	Nuclear factor Y (Y-box binding factor)	ubiquitous	0.92	165	179	172	+	1	0.968	0.048	0		gctgCCAAtcaaaga
cpt1alpha2a	cpt1alpha2a			V$CLOX	CLOX and CLOX homology (CDP) factors	V$CDP.02	Transcriptional repressor CDP		0.94	163	185	174	+	1	0.972	0.032	0		cggctgcCAATcaaagattaggg
cpt1alpha2a	cpt1alpha2a			V$LEFF	LEF1/TCF	V$LEF1.02	TCF/LEF-1, involved in the Wnt signal transduction pathway	Digestive System Embryonic Structures Endocrine System Islets of Langerhans Pancreas	0.94	167	183	175	+	1	0.95	0.01	0		tgccaatCAAAgattag
cpt1alpha2a	cpt1alpha2a			V$NR2F	Nuclear receptor subfamily 2 factors	V$PNR.01	Photoreceptor-specific nuclear receptor subfamily 2, group E, member 3 (Nr2e3), DR1 sites	Adrenal Glands Digestive System Endocrine System Eye Islets of Langerhans Liver Nervous System Neurons Pancreas Testis Urogenital System	0.79	164	188	176	+	1	0.813	0.023	0		ggctgccaaTCAAagattagggaca
cpt1alpha2a	cpt1alpha2a			V$BCDF	Bicoid-like homeodomain transcription factors	V$PTX1.01	Pituitary Homeobox 1 (Ptx1, Pitx-1)	Brain Cardiovascular System Central Nervous System Ear Embryonic Structures Endocrine System Eye Heart Nervous System Neurons Pineal Gland Pituitary Gland	0.94	171	187	179	-	1	0.943	0.003	0		gtccCTAAtctttgatt
cpt1alpha2a	cpt1alpha2a			V$GATA	GATA binding factors	V$GATA3.03	GATA-binding protein 3	Blood Cells Bone Marrow Cells Bone and Bones Cardiovascular System Connective Tissue Embryonic Structures Erythrocytes Heart Hematopoietic System Immune System Leukocytes Lymphocytes Muscles Myocardium Skeleton	0.82	174	186	180	+	0.769	0.82	0	0		caaaGATTaggga
cpt1alpha2a	cpt1alpha2a			V$ZF10	C2H2 zinc finger transcription factors 10	V$PRDM14.01	PR domain zinc finger protein 14	Embryonic Structures Germ Cells	0.85	177	191	184	+	1	0.895	0.045	0		agaTTAGggacaggc
cpt1alpha2a	cpt1alpha2a			V$ZF11	C2H2 zinc finger transcription factors 11	V$ZBTB3.01	Zinc finger and BTB domain containing 3		0.95	185	195	190	+	0.867	0.954	0.004	0		gacaGGCAgca
cpt1alpha2a	cpt1alpha2a			V$SORY	SOX/SRY-sex/testis determinig and related HMG box factors	V$SOX21.01	SRY (sex determining region Y)-box 21, dimeric binding sites	Bone and Bones Cartilage Connective Tissue Embryonic Structures Endocrine System Leydig Cells Nervous System Neuroglia Skeleton Testis Thyroid Gland Urogenital System	0.72	185	207	196	-	0.75	0.722	0.002	0		aagCCATgtcactgctgcctgtc
cpt1alpha2a	cpt1alpha2a			V$RORA	v-ERB and RAR-related orphan receptor alpha	V$REV-ERBA.02	Orphan nuclear receptor rev-erb alpha (NR1D1), monomer binding site	Blood Cells Brain Central Nervous System Endocrine System Immune System Leukocytes Lymphocytes Nervous System Pineal Gland	0.79	186	210	198	-	1	0.821	0.031	0		tgtaagccatGTCActgctgcctgt
cpt1alpha2a	cpt1alpha2a			V$PLZF	C2H2 zinc finger protein PLZF	V$PLZF.01	Promyelocytic leukemia zink finger (TF with nine Krueppel-like zink fingers)	Blood Cells Bone Marrow Cells Endocrine System Germ Cells Hematopoietic System Immune System Leukocytes Lymphocytes Testis Thymus Gland Urogenital System	0.86	204	218	211	+	1	0.875	0.015	0		gctTACAgtttgatc
cpt1alpha2a	cpt1alpha2a			V$HOXH	HOX - MEIS1 heterodimers	V$MEIS1A_HOXA9.01	Meis1a and Hoxa9 form heterodimeric binding complexes on target DNA	Bone Marrow Cells Bone and Bones Central Nervous System Connective Tissue Embryonic Structures Hematopoietic System Integumentary System Nervous System Neurons Prostate Skeleton Spinal Cord Urogenital System	0.77	206	220	213	+	0.761	0.837	0.067	0		TTACagtttgatcat
cpt1alpha2a	cpt1alpha2a			V$LEFF	LEF1/TCF	V$TCF7L1.01	HMG box transcription factor Tcf7l1 (TCF3)	Digestive System Embryonic Structures Endocrine System Islets of Langerhans Pancreas	0.86	206	222	214	-	1	0.868	0.008	0		ccatgatCAAActgtaa
cpt1alpha2a	cpt1alpha2a			O$VTBP	Vertebrate TATA binding protein factor	O$VTATA.01	Cellular and viral TATA box elements		0.9	235	251	243	+	1	0.962	0.062	0		gagtaTAAAataaacat
cpt1alpha2a	cpt1alpha2a			V$HNF6	Onecut homeodomain factor HNF6	V$OC2.01	CUT-homeodomain transcription factor Onecut-2	Digestive System Embryonic Structures Endocrine System Islets of Langerhans Liver Pancreas	0.82	237	253	245	+	0.75	0.832	0.012	0		gtataaAATAaacattt
cpt1alpha2a	cpt1alpha2a			V$FAST	FAST-1 SMAD interacting proteins	V$FAST1.01	FAST-1 SMAD interacting protein	Embryonic Structures	0.81	239	255	247	-	1	0.887	0.077	0		taaaatgttTATTttat
cpt1alpha2a	cpt1alpha2a			V$FKHD	Fork head domain factors	V$FHXA.01	Fork head homologous X binds DNA with a dual sequence specificity (FHXA and FHXB)	Blood Cells Brain Breast Cartilage Central Nervous System Connective Tissue Ear Endocrine System Eye Immune System Islets of Langerhans Leukocytes Liver Lung Lymphocytes Muscle, Skeletal Muscles Nervous System Ovary Pancreas Pituitary Gland Prostate Testis Thymus Gland Thyroid Gland Urogenital System	0.96	239	255	247	+	1	0.996	0.036	0		ataaaatAAACatttta
cpt1alpha2a	cpt1alpha2a			V$HOMF	Homeodomain transcription factors	V$HMX2.02	Hmx2/Nkx5-2 homeodomain transcription factor	Blood Cells Bone Marrow Cells Bone and Bones Cardiovascular System Cartilage Central Nervous System Connective Tissue Digestive System Ear Embryonic Structures Endocrine System Germ Cells Heart Hematopoietic System Immune System Islets of Langerhans Leukocytes Liver Lymphocytes Muscles Nervous System Ovary Pancreas Skeleton Spinal Cord Thyroid Gland Urogenital System	0.82	238	256	247	+	1	0.831	0.011	0		tataaaatAAACattttag
cpt1alpha2a	cpt1alpha2a			V$MYT1	MYT1 C2HC zinc finger protein	V$MYT1.01	MyT1 zinc finger transcription factor involved in primary neurogenesis	Central Nervous System Nervous System Neuroglia Neurons	0.75	242	254	248	-	0.75	0.799	0.049	0		aaaATGTttattt
cpt1alpha2a	cpt1alpha2a			V$SORY	SOX/SRY-sex/testis determinig and related HMG box factors	V$SOX17.01	SRY (sex determining region Y)-box 17, dimeric binding sites	Bone and Bones Cartilage Connective Tissue Embryonic Structures Endocrine System Leydig Cells Nervous System Neuroglia Skeleton Testis Thyroid Gland Urogenital System	0.7	239	261	250	-	0.822	0.726	0.026	0		taaCACTaaaatgtttattttat
cpt1alpha2a	cpt1alpha2a			V$HOMF	Homeodomain transcription factors	V$HMX2.02	Hmx2/Nkx5-2 homeodomain transcription factor	Blood Cells Bone Marrow Cells Bone and Bones Cardiovascular System Cartilage Central Nervous System Connective Tissue Digestive System Ear Embryonic Structures Endocrine System Germ Cells Heart Hematopoietic System Immune System Islets of Langerhans Leukocytes Liver Lymphocytes Muscles Nervous System Ovary Pancreas Skeleton Spinal Cord Thyroid Gland Urogenital System	0.82	243	261	252	-	0.75	0.824	0.004	0		taacactaAAATgtttatt
cpt1alpha2a	cpt1alpha2a			V$BRN5	Brn-5 POU domain factors	V$BRN5.03	Brn-5, POU-VI protein class (also known as emb and CNS-1)	Brain Central Nervous System Nervous System	0.76	243	265	254	-	1	0.79	0.03	0		aTAATaacactaaaatgtttatt
cpt1alpha2a	cpt1alpha2a			V$HOXF	Paralog hox genes 1-8 from the four hox clusters A, B, C, D	V$HOXC8.01	Homeobox C8 / Hox-3alpha	Antibody-Producing Cells Blood Cells Bone Marrow Cells Bone and Bones Connective Tissue Ear Embryonic Structures Germ Cells Granulocytes Hematopoietic System Immune System Leukocytes Myeloid Cells Phagocytes Skeleton Thymus Gland Urogenital System	0.85	251	269	260	-	0.768	0.857	0.007	0		cttgataATAAcactaaaa
cpt1alpha2a	cpt1alpha2a			V$GATA	GATA binding factors	V$GATA2.01	GATA-binding factor 2	Blood Cells Bone Marrow Cells Bone and Bones Cardiovascular System Connective Tissue Embryonic Structures Erythrocytes Heart Hematopoietic System Immune System Leukocytes Lymphocytes Muscles Myocardium Skeleton	0.92	258	270	264	-	1	0.931	0.011	0		gcttGATAataac
cpt1alpha2a	cpt1alpha2a			V$ARID	AT rich interactive domain factor	V$ARID5A.01	AT rich interactive domain 5A (MRF1-like)	Antibody-Producing Cells Blood Cells Cardiovascular System Embryonic Structures Heart Immune System Leukocytes Lymphocytes Muscles Myocardium	0.87	267	287	277	-	1	0.945	0.075	0		cacgaATATttacttctgctt
cpt1alpha2a	cpt1alpha2a			V$FKHD	Fork head domain factors	V$HNF3B.01	Hepatocyte nuclear factor 3beta (FOXA2)	Blood Cells Brain Breast Cartilage Central Nervous System Connective Tissue Ear Endocrine System Eye Immune System Islets of Langerhans Leukocytes Liver Lung Lymphocytes Muscle, Skeletal Muscles Nervous System Ovary Pancreas Pituitary Gland Prostate Testis Thymus Gland Thyroid Gland Urogenital System	0.94	270	286	278	+	1	0.982	0.042	0		cagaagtaAATAttcgt
cpt1alpha2a	cpt1alpha2a			V$PAX6	PAX-4/PAX-6 paired domain binding sites	V$PAX6.04	PAX6 paired domain binding site	Brain Central Nervous System Digestive System Embryonic Structures Endocrine System Eye Islets of Langerhans Nervous System Neurons Pancreas	0.83	273	291	282	-	0.833	0.861	0.031	0		tttGCACgaatatttactt
cpt1alpha2a	cpt1alpha2a			V$ARID	AT rich interactive domain factor	V$ARID5A.01	AT rich interactive domain 5A (MRF1-like)	Antibody-Producing Cells Blood Cells Cardiovascular System Embryonic Structures Heart Immune System Leukocytes Lymphocytes Muscles Myocardium	0.87	274	294	284	+	1	0.931	0.061	0		agtaaATATtcgtgcaaaatc
cpt1alpha2a	cpt1alpha2a			V$HEAT	Heat shock factors	V$HSF1.03	Heat shock factor 1	ubiquitous	0.76	273	297	285	-	0.816	0.781	0.021	0		agtgattttgcaCGAAtatttactt
cpt1alpha2a	cpt1alpha2a			V$GFI1	Growth factor independence transcriptional repressor	V$GFI1B.01	Growth factor independence 1 zinc finger protein Gfi-1B	Blood Cells Bone Marrow Cells Ear Erythrocytes Granulocytes Hematopoietic System Immune System Leukocytes Lymphocytes Myeloid Cells Phagocytes Thymus Gland	0.86	288	302	295	+	1	0.954	0.094	0		caaAATCacttccgc
cpt1alpha2a	cpt1alpha2a			V$ETSF	Human and murine ETS1 factors	V$SPI1.02	SPI-1 proto-oncogene; hematopoietic transcription factor PU.1	Antibody-Producing Cells Blood Cells Bone Marrow Cells Breast Central Nervous System Endocrine System Germ Cells Hematopoietic System Immune System Leukocytes Myeloid Cells Nervous System Phagocytes Prostate Spinal Cord Testis Urogenital System	0.96	288	308	298	-	1	0.999	0.039	0		gcagtagcGGAAgtgattttg
cpt1alpha2a	cpt1alpha2a			V$OSRF	Odd-skipped related factors	V$OSR1.01	Odd-skipped related 1	Embryonic Structures Kidney Urogenital System	0.87	298	310	304	-	1	0.898	0.028	0		aggcaGTAGcgga
cpt1alpha2a	cpt1alpha2a			V$PAX6	PAX-4/PAX-6 paired domain binding sites	V$PAX6.04	PAX6 paired domain binding site	Brain Central Nervous System Digestive System Embryonic Structures Endocrine System Eye Islets of Langerhans Nervous System Neurons Pancreas	0.83	296	314	305	+	0.833	0.868	0.038	0		cttCCGCtactgcctctac
cpt1alpha2a	cpt1alpha2a			V$CLOX	CLOX and CLOX homology (CDP) factors	V$CPHX.01	Cytoplasmic polyadenylated homeobox		0.84	310	332	321	-	1	0.865	0.025	0		atTGATcacataaccatagtaga
cpt1alpha2a	cpt1alpha2a			V$HIFF	Hypoxia inducible factor, bHLH/PAS protein family	V$ARNTL.01	Aryl hydrocarbon receptor nuclear translocator-like, homodimer	Brain Central Nervous System Endocrine System Nervous System Pineal Gland	0.89	315	331	323	+	0.87	0.891	0.001	0		tatggttaTGTGatcaa
cpt1alpha2a	cpt1alpha2a			V$PARF	PAR/bZIP family	V$TEF.01	Thyrotrophic embryonic factor	Brain Central Nervous System Digestive System Endocrine System Liver Muscles Nervous System	0.85	315	331	323	+	0.773	0.898	0.048	0		tatggttatGTGAtcaa
cpt1alpha2a	cpt1alpha2a			V$PARF	PAR/bZIP family	V$VBP.01	PAR-type chicken vitellogenin promoter-binding protein	Brain Central Nervous System Digestive System Endocrine System Liver Muscles Nervous System	0.86	316	332	324	-	0.831	0.886	0.026	0		attgatcacATAAccat
cpt1alpha2a	cpt1alpha2a			V$CLOX	CLOX and CLOX homology (CDP) factors	V$CDPCR3HD.01	Cut-like homeodomain protein (Cut Repeat III / homeodomain)		0.94	315	337	326	-	1	0.972	0.032	0		actaaattGATCacataaccata
cpt1alpha2a	cpt1alpha2a			V$HNF6	Onecut homeodomain factor HNF6	V$HNF6.02	Liver enriched Cut - Homeodomain transcription factor HNF6 (ONECUT1)	Digestive System Embryonic Structures Endocrine System Islets of Langerhans Liver Pancreas	0.86	320	336	328	+	1	0.936	0.076	0		ttatgtgatCAATttag
cpt1alpha2a	cpt1alpha2a			V$PAX7	Paired box 7	V$PAX7.01	Paired box 7 homeodomain-binding motif	Embryonic Structures Muscle, Skeletal Muscles	0.78	322	336	329	-	0.752	0.823	0.043	0		ctaaattGATCacat
cpt1alpha2a	cpt1alpha2a			V$DUXF	Double homeobox factors	V$DUX4.01	Double homeobox protein 4	Muscle, Skeletal Muscles	0.73	323	337	330	+	0.75	0.794	0.064	0		tgtGATCaatttagt
cpt1alpha2a	cpt1alpha2a			V$LEFF	LEF1/TCF	V$LEF1.04	TCF/LEF-1 (secondary DNA binding preference)	Digestive System Embryonic Structures Endocrine System Islets of Langerhans Pancreas	0.84	322	338	330	+	1	0.858	0.018	0		atgtgaTCAAtttagtt
cpt1alpha2a	cpt1alpha2a			V$SORY	SOX/SRY-sex/testis determinig and related HMG box factors	V$SOX3.04	SRY-box containing gene 3, dimeric binding sites	Bone and Bones Cartilage Connective Tissue Embryonic Structures Endocrine System Leydig Cells Nervous System Neuroglia Skeleton Testis Thyroid Gland Urogenital System	0.71	320	342	331	-	0.75	0.793	0.083	0		tatGAACtaaattgatcacataa
cpt1alpha2a	cpt1alpha2a			V$HOMF	Homeodomain transcription factors	V$HMX3.03	H6 homeodomain HMX3/Nkx5.1 transcription factor	Blood Cells Bone Marrow Cells Bone and Bones Cardiovascular System Cartilage Central Nervous System Connective Tissue Digestive System Ear Embryonic Structures Endocrine System Germ Cells Heart Hematopoietic System Immune System Islets of Langerhans Leukocytes Liver Lymphocytes Muscles Nervous System Ovary Pancreas Skeleton Spinal Cord Thyroid Gland Urogenital System	0.82	323	341	332	-	0.765	0.82	0	0		atgaactAAATtgatcaca
cpt1alpha2a	cpt1alpha2a			V$CLOX	CLOX and CLOX homology (CDP) factors	V$CLOX.01	Cut-like homeodomain protein		0.81	322	344	333	+	0.874	0.88	0.07	0		atgtgATCAatttagttcatata
cpt1alpha2a	cpt1alpha2a			V$RXRF	RXR heterodimer binding sites	V$PXR_RXR.01	Pregnane X receptor / retinoid X receptor heterodimer, DR4 sites	Bone and Bones Brain Central Nervous System Connective Tissue Digestive System Ear Endocrine System Integumentary System Liver Nervous System Parathyroid Glands Pituitary Gland Skeleton Thyroid Gland	0.8	321	345	333	+	0.791	0.852	0.052	0		tatgtGATCaatttagttcatatat
cpt1alpha2a	cpt1alpha2a			V$SORY	SOX/SRY-sex/testis determinig and related HMG box factors	V$SOX3.04	SRY-box containing gene 3, dimeric binding sites	Bone and Bones Cartilage Connective Tissue Embryonic Structures Endocrine System Leydig Cells Nervous System Neuroglia Skeleton Testis Thyroid Gland Urogenital System	0.71	326	348	337	+	0.75	0.799	0.089	0		gatCAATttagttcatatataat
cpt1alpha2a	cpt1alpha2a			V$RORA	v-ERB and RAR-related orphan receptor alpha	V$RORA2.01	RAR-related orphan receptor alpha2	Blood Cells Brain Central Nervous System Endocrine System Immune System Leukocytes Lymphocytes Nervous System Pineal Gland	0.82	327	351	339	+	0.75	0.84	0.02	0		atcaatttaGTTCatatataatctt
cpt1alpha2a	cpt1alpha2a			O$YTBP	Yeast TATA binding protein factor	O$SPT15.01	TATA-binding protein, general transcription factor that interacts with other factors to form the preinitiation complex at promoters		0.83	334	350	342	+	1	0.888	0.058	0		tagttcaTATAtaatct
cpt1alpha2a	cpt1alpha2a			V$LHXF	Lim homeodomain factors	V$LHX3.02	LIM-homeodomain transcription factor LHX3	Brain Cardiovascular System Central Nervous System Digestive System Embryonic Structures Endocrine System Eye Heart Islets of Langerhans Kidney Muscles Myocardium Nervous System Neurons Ovary Pancreas Pituitary Gland Spinal Cord Testis Urogenital System	0.82	332	354	343	+	1	0.836	0.016	0		tttagttcatataTAATcttatt
cpt1alpha2a	cpt1alpha2a			V$BRN5	Brn-5 POU domain factors	V$BRN5.01	Brn-5, POU-VI protein class (also known as emb and CNS-1)	Brain Central Nervous System Nervous System	0.74	333	355	344	+	1	0.757	0.017	0		ttagttCATAtataatcttattc
cpt1alpha2a	cpt1alpha2a			V$BRNF	Brn POU domain factors	V$BRN3.01	Brn-3, POU-IV protein class	Brain Central Nervous System Digestive System Ear Embryonic Structures Endocrine System Eye Islets of Langerhans Nervous System Neuroglia Neurons Pancreas	0.78	335	353	344	+	0.75	0.786	0.006	0		agttcatatATAAtcttat
cpt1alpha2a	cpt1alpha2a			O$YTBP	Yeast TATA binding protein factor	O$SPT15.01	TATA-binding protein, general transcription factor that interacts with other factors to form the preinitiation complex at promoters		0.83	337	353	345	-	1	0.838	0.008	0		ataagatTATAtatgaa
cpt1alpha2a	cpt1alpha2a			O$VTBP	Vertebrate TATA binding protein factor	O$VTATA.01	Cellular and viral TATA box elements		0.9	338	354	346	+	0.892	0.901	0.001	0		tcataTATAatcttatt
cpt1alpha2a	cpt1alpha2a			O$VTBP	Vertebrate TATA binding protein factor	O$LTATA.01	Lentivirus LTR TATA box		0.82	340	356	348	+	1	0.858	0.038	0		ataTATAatcttattct
cpt1alpha2a	cpt1alpha2a			V$EVI1	EVI1-myleoid transforming protein	V$EVI1.04	Ecotropic viral integration site 1 encoded factor, amino-terminal zinc finger domain	Adipose Tissue Antibody-Producing Cells Blood Cells Bone Marrow Cells Brain Central Nervous System Connective Tissue Erythrocytes Hematopoietic System Immune System Nervous System Neurons Thymus Gland	0.73	340	356	348	-	0.75	0.769	0.039	0		agaataagattaTATAt
cpt1alpha2a	cpt1alpha2a			V$BRN5	Brn-5 POU domain factors	V$BRN5.02	Brn-5, POU-VI protein class (also known as emb and CNS-1)	Brain Central Nervous System Nervous System	0.77	341	363	352	+	0.75	0.793	0.023	0		tatataatcttATTCtgtaaatt
cpt1alpha2a	cpt1alpha2a			V$PARF	PAR/bZIP family	V$TEF.01	Thyrotrophic embryonic factor	Brain Central Nervous System Digestive System Endocrine System Liver Muscles Nervous System	0.85	348	364	356	+	1	0.888	0.038	0		tcttattctGTAAattc
cpt1alpha2a	cpt1alpha2a			V$SORY	SOX/SRY-sex/testis determinig and related HMG box factors	V$HMGIY.01	HMGI(Y) high-mobility-group protein I (Y), architectural transcription factor organizing the framework of a nuclear protein-DNA transcriptional complex	Bone and Bones Cartilage Connective Tissue Embryonic Structures Endocrine System Leydig Cells Nervous System Neuroglia Skeleton Testis Thyroid Gland Urogenital System	0.92	345	367	356	-	1	0.922	0.002	0		aatgAATTtacagaataagatta
cpt1alpha2a	cpt1alpha2a			V$CREB	cAMP-responsive element binding proteins	V$E4BP4.01	E4BP4, bZIP domain, transcriptional repressor	Brain Central Nervous System Endocrine System Nervous System Pineal Gland	0.8	347	367	357	+	1	0.827	0.027	0		atcttattctGTAAattcatt
cpt1alpha2a	cpt1alpha2a			V$FAST	FAST-1 SMAD interacting proteins	V$FAST1.02	Forkhead box H1 (Foxh1)	Embryonic Structures	0.81	351	367	359	+	0.8	0.811	0.001	0		tattcTGTAaattcatt
cpt1alpha2a	cpt1alpha2a			V$OCT1	Octamer binding protein	V$OCT1.06	Octamer-binding factor 1	Antibody-Producing Cells Blood Cells Immune System Kidney Leukocytes Lymphocytes Urogenital System	0.81	352	366	359	+	1	0.82	0.01	0		attctgtaAATTcat
cpt1alpha2a	cpt1alpha2a			V$PAX7	Paired box 7	V$PAX7.01	Paired box 7 homeodomain-binding motif	Embryonic Structures Muscle, Skeletal Muscles	0.78	357	371	364	+	0.755	0.794	0.014	0		gtaaattCATTttta
cpt1alpha2a	cpt1alpha2a			V$MEF2	MEF2, myocyte-specific enhancer binding factor	V$MEF2.01	Myocyte-specific enhancer factor 2	Cardiovascular System Embryonic Structures Heart Muscle, Skeletal Muscles Myocardium	0.77	357	379	368	-	1	0.785	0.015	0		catctaagTAAAaatgaatttac
cpt1alpha2a	cpt1alpha2a			V$PRDF	Positive regulatory domain I binding factor	V$PRDM1.01	PRDI binding factor 1	Antibody-Producing Cells Blood Cells Immune System Leukocytes Lymphocytes	0.81	359	377	368	-	0.75	0.821	0.011	0		tctaagtAAAAatgaattt
cpt1alpha2a	cpt1alpha2a			V$ATBF	AT-binding transcription factor	V$ATBF1.01	AT-binding transcription factor 1	Brain Central Nervous System Nervous System	0.79	361	377	369	+	0.783	0.817	0.027	0		attcatttttACTTaga
cpt1alpha2a	cpt1alpha2a			V$FKHD	Fork head domain factors	V$HNF3B.04	HNF-3-beta, Forkhead box protein A2 (FOXA2)	Blood Cells Brain Breast Cartilage Central Nervous System Connective Tissue Ear Endocrine System Eye Immune System Islets of Langerhans Leukocytes Liver Lung Lymphocytes Muscle, Skeletal Muscles Nervous System Ovary Pancreas Pituitary Gland Prostate Testis Thymus Gland Thyroid Gland Urogenital System	0.9	361	377	369	-	0.811	0.932	0.032	0		tctaagtaAAAAtgaat
cpt1alpha2a	cpt1alpha2a			V$NKXH	NKX homeodomain factors	V$NKX31.01	Prostate-specific homeodomain protein NKX3.1	Cardiovascular System Central Nervous System Digestive System Embryonic Structures Endocrine System Heart Islets of Langerhans Lung Muscles Myocardium Nervous System Pancreas Prostate Respiratory System Spinal Cord Thyroid Gland Urogenital System	0.84	362	380	371	-	1	0.92	0.08	0		acatctAAGTaaaaatgaa
cpt1alpha2a	cpt1alpha2a			V$BRN5	Brn-5 POU domain factors	V$POU6F2.01	Retina-derived POU-domain factor-1, dimeric binding site	Brain Central Nervous System Nervous System	0.76	362	384	373	-	0.811	0.825	0.065	0		agaaacatctaAGTAaaaatgaa
cpt1alpha2a	cpt1alpha2a			V$OCT1	Octamer binding protein	V$OCT1.05	Octamer-binding factor 1	Antibody-Producing Cells Blood Cells Immune System Kidney Leukocytes Lymphocytes Urogenital System	0.89	367	381	374	-	0.95	0.925	0.035	0		aaCATCtaagtaaaa
cpt1alpha2a	cpt1alpha2a			V$ZFHX	Two-handed zinc finger homeodomain transcription factors	V$AREB6.04	AREB6 (Atp1a1 regulatory element binding factor 6)	Embryonic Structures	0.98	374	386	380	+	1	0.984	0.004	0		tagatGTTTctta
cpt1alpha2a	cpt1alpha2a			V$SORY	SOX/SRY-sex/testis determinig and related HMG box factors	V$SOX7.04	SRY-related HMG-box gene 7, dimeric binding sites	Bone and Bones Cartilage Connective Tissue Embryonic Structures Endocrine System Leydig Cells Nervous System Neuroglia Skeleton Testis Thyroid Gland Urogenital System	0.72	370	392	381	-	0.75	0.734	0.014	0		aaagaataagaaACATctaagta
cpt1alpha2a	cpt1alpha2a			V$HEAT	Heat shock factors	V$HSF2.02	Heat shock factor 2	ubiquitous	0.95	372	396	384	-	1	0.994	0.044	0		agagaaagaataAGAAacatctaag
cpt1alpha2a	cpt1alpha2a			V$IRFF	Interferon regulatory factors	V$IRF7.01	Interferon regulatory factor 7 (IRF-7)	Antibody-Producing Cells Antigen-Presenting Cells Blood Cells Bone Marrow Cells Hematopoietic System Immune System Leukocytes Lymphocytes Monocytes Myeloid Cells Phagocytes	0.86	373	397	385	-	0.937	0.887	0.027	0		aagagaaaGAATaagaaacatctaa
cpt1alpha2a	cpt1alpha2a			V$EVI1	EVI1-myleoid transforming protein	V$EVI1.04	Ecotropic viral integration site 1 encoded factor, amino-terminal zinc finger domain	Adipose Tissue Antibody-Producing Cells Blood Cells Bone Marrow Cells Brain Central Nervous System Connective Tissue Erythrocytes Hematopoietic System Immune System Nervous System Neurons Thymus Gland	0.73	379	395	387	-	0.75	0.744	0.014	0		gagaaagaataaGAAAc
cpt1alpha2a	cpt1alpha2a			V$PRDF	Positive regulatory domain I binding factor	V$PRDM1.02	PRDI (positive regulatory domain I element) binding factor 1	Antibody-Producing Cells Blood Cells Immune System Leukocytes Lymphocytes	0.83	382	400	391	-	1	0.877	0.047	0		gtaaagaGAAAgaataaga
cpt1alpha2a	cpt1alpha2a			V$IRFF	Interferon regulatory factors	V$IRF4.01	Interferon regulatory factor (IRF)-related protein (NF-EM5, PIP, LSIRF, ICSAT)	Antibody-Producing Cells Antigen-Presenting Cells Blood Cells Bone Marrow Cells Hematopoietic System Immune System Leukocytes Lymphocytes Monocytes Myeloid Cells Phagocytes	0.94	383	407	395	-	1	0.963	0.023	0		agcctatgtaaagaGAAAgaataag
cpt1alpha2a	cpt1alpha2a			V$FKHD	Fork head domain factors	V$HNF3B.04	HNF-3-beta, Forkhead box protein A2 (FOXA2)	Blood Cells Brain Breast Cartilage Central Nervous System Connective Tissue Ear Endocrine System Eye Immune System Islets of Langerhans Leukocytes Liver Lung Lymphocytes Muscle, Skeletal Muscles Nervous System Ovary Pancreas Pituitary Gland Prostate Testis Thymus Gland Thyroid Gland Urogenital System	0.9	389	405	397	-	0.811	0.929	0.029	0		cctatgtaAAGAgaaag
cpt1alpha2a	cpt1alpha2a			V$CREB	cAMP-responsive element binding proteins	V$E4BP4.01	E4BP4, bZIP domain, transcriptional repressor	Brain Central Nervous System Endocrine System Nervous System Pineal Gland	0.8	390	410	400	-	1	0.835	0.035	0		catagcctatGTAAagagaaa
cpt1alpha2a	cpt1alpha2a			V$PARF	PAR/bZIP family	V$VBP.01	PAR-type chicken vitellogenin promoter-binding protein	Brain Central Nervous System Digestive System Endocrine System Liver Muscles Nervous System	0.86	393	409	401	-	1	0.874	0.014	0		atagcctatGTAAagag
cpt1alpha2a	cpt1alpha2a			V$BRN5	Brn-5 POU domain factors	V$BRN5.01	Brn-5, POU-VI protein class (also known as emb and CNS-1)	Brain Central Nervous System Nervous System	0.74	394	416	405	-	1	0.786	0.046	0		gtaccgCATAgcctatgtaaaga
cpt1alpha2a	cpt1alpha2a			V$NR2F	Nuclear receptor subfamily 2 factors	V$HNF4.01	Hepatic nuclear factor 4, DR1 sites	Adrenal Glands Digestive System Endocrine System Eye Islets of Langerhans Liver Nervous System Neurons Pancreas Testis Urogenital System	0.82	406	430	418	+	1	0.821	0.001	0		ctatgcggtaCAAAgacaaataatg
cpt1alpha2a	cpt1alpha2a			V$SORY	SOX/SRY-sex/testis determinig and related HMG box factors	V$SOX6.01	SRY (sex determining region Y)-box 6	Bone and Bones Cartilage Connective Tissue Embryonic Structures Endocrine System Leydig Cells Nervous System Neuroglia Skeleton Testis Thyroid Gland Urogenital System	0.97	410	432	421	+	1	0.98	0.01	0		gcggtACAAagacaaataatgat
cpt1alpha2a	cpt1alpha2a			V$HBOX	Homeobox transcription factors	V$GSH1.01	Homeobox transcription factor Gsh-1	Brain Cardiovascular System Central Nervous System Digestive System Ear Embryonic Structures Endocrine System Eye Islets of Langerhans Muscle, Smooth Muscles Nervous System Neurons Pancreas Spinal Cord	0.85	416	434	425	+	1	0.946	0.096	0		caaagacaaaTAATgatgt
cpt1alpha2a	cpt1alpha2a			V$HOXF	Paralog hox genes 1-8 from the four hox clusters A, B, C, D	V$HOXB3.01	Homeobox B3 / Hox 2-gamma	Antibody-Producing Cells Blood Cells Bone Marrow Cells Bone and Bones Connective Tissue Ear Embryonic Structures Germ Cells Granulocytes Hematopoietic System Immune System Leukocytes Myeloid Cells Phagocytes Skeleton Thymus Gland Urogenital System	0.84	418	436	427	-	0.868	0.877	0.037	0		agacaTCATtatttgtctt
cpt1alpha2a	cpt1alpha2a			V$BRNF	Brn POU domain factors	V$BRN3.03	POU class 4 homeobox 3 (POU4F3), BRN3C	Brain Central Nervous System Digestive System Ear Embryonic Structures Endocrine System Eye Islets of Langerhans Nervous System Neuroglia Neurons Pancreas	0.83	419	437	428	+	1	0.832	0.002	0		agacaaaTAATgatgtctg
cpt1alpha2a	cpt1alpha2a			V$HOMF	Homeodomain transcription factors	V$BARX2.01	Barx2, homeobox transcription factor that preferentially binds to paired TAAT motifs	Blood Cells Bone Marrow Cells Bone and Bones Cardiovascular System Cartilage Central Nervous System Connective Tissue Digestive System Ear Embryonic Structures Endocrine System Germ Cells Heart Hematopoietic System Immune System Islets of Langerhans Leukocytes Liver Lymphocytes Muscles Nervous System Ovary Pancreas Skeleton Spinal Cord Thyroid Gland Urogenital System	0.95	419	437	428	+	1	0.971	0.021	0		agacaaaTAATgatgtctg
cpt1alpha2a	cpt1alpha2a			V$NKX6	NK6 homeobox transcription factors	V$NKX63.01	NK6 homeobox 3	Central Nervous System Digestive System Embryonic Structures Endocrine System Islets of Langerhans Nervous System Pancreas Spinal Cord	0.85	421	435	428	+	1	0.861	0.011	0		acaaaTAATgatgtc
cpt1alpha2a	cpt1alpha2a			V$BRN5	Brn-5 POU domain factors	V$BRN5.04	POU class 6 homeobox 1 (POU6F1)	Brain Central Nervous System Nervous System	0.83	418	440	429	-	1	0.863	0.033	0		tctcagacatcATTAtttgtctt
cpt1alpha2a	cpt1alpha2a			V$HOXF	Paralog hox genes 1-8 from the four hox clusters A, B, C, D	V$HOX1-3.01	Hox-1.3, vertebrate homeobox protein	Antibody-Producing Cells Blood Cells Bone Marrow Cells Bone and Bones Connective Tissue Ear Embryonic Structures Germ Cells Granulocytes Hematopoietic System Immune System Leukocytes Myeloid Cells Phagocytes Skeleton Thymus Gland Urogenital System	0.82	421	439	430	+	1	0.888	0.068	0		acaaaTAATgatgtctgag
cpt1alpha2a	cpt1alpha2a			V$OCT1	Octamer binding protein	V$OCT1.03	Octamer-binding transcription factor-1, POU class 2 homeobox 1 (POU2F1)	Antibody-Producing Cells Blood Cells Immune System Kidney Leukocytes Lymphocytes Urogenital System	0.85	423	437	430	-	1	0.856	0.006	0		cagacatcATTAttt
cpt1alpha2a	cpt1alpha2a			V$CREB	cAMP-responsive element binding proteins	V$CREB1.02	cAMP-responsive element binding protein 1	Brain Central Nervous System Endocrine System Nervous System Pineal Gland	0.92	423	443	433	+	1	0.933	0.013	0		aaataATGAtgtctgagatca
cpt1alpha2a	cpt1alpha2a			V$NR2F	Nuclear receptor subfamily 2 factors	V$PNR.01	Photoreceptor-specific nuclear receptor subfamily 2, group E, member 3 (Nr2e3), DR1 sites	Adrenal Glands Digestive System Endocrine System Eye Islets of Langerhans Liver Nervous System Neurons Pancreas Testis Urogenital System	0.79	423	447	435	-	0.805	0.836	0.046	0		tatatgatcTCAGacatcattattt
cpt1alpha2a	cpt1alpha2a			V$BRN5	Brn-5 POU domain factors	V$BRN5.03	Brn-5, POU-VI protein class (also known as emb and CNS-1)	Brain Central Nervous System Nervous System	0.76	425	447	436	+	1	0.761	0.001	0		aTAATgatgtctgagatcatata
cpt1alpha2a	cpt1alpha2a			V$LTSM	Localized tandem sequence motif	V$LTSM.02	LTSM elements with 6 bp spacer		0.93	429	443	436	-	1	0.975	0.045	0		tgatctcagaCATCa
cpt1alpha2a	cpt1alpha2a			V$RXRF	RXR heterodimer binding sites	V$RXR_RXR.01	Retinoid X receptor homodimer, DR1 sites	Bone and Bones Brain Central Nervous System Connective Tissue Digestive System Ear Endocrine System Integumentary System Liver Nervous System Parathyroid Glands Pituitary Gland Skeleton Thyroid Gland	0.78	427	451	439	+	0.889	0.817	0.037	0		aatgatgtctgaGATCatataaagg
cpt1alpha2a	cpt1alpha2a			V$GATA	GATA binding factors	V$GATA3.02	GATA-binding factor 3	Blood Cells Bone Marrow Cells Bone and Bones Cardiovascular System Connective Tissue Embryonic Structures Erythrocytes Heart Hematopoietic System Immune System Leukocytes Lymphocytes Muscles Myocardium Skeleton	0.91	435	447	441	+	1	0.932	0.022	0		ctgAGATcatata
cpt1alpha2a	cpt1alpha2a			V$ESRR	Estrogen-related receptors	V$ESRRA.05	Estrogen-related receptor alpha, homodimer DR5 binding site	Connective Tissue Digestive System Embryonic Structures Liver Muscle, Skeletal Muscles	0.7	436	458	447	+	1	0.714	0.014	0		tgagatcatataAAGGagaatat
cpt1alpha2a	cpt1alpha2a			O$VTBP	Vertebrate TATA binding protein factor	O$VTATA.01	Cellular and viral TATA box elements		0.9	441	457	449	+	1	0.932	0.032	0		tcataTAAAggagaata
cpt1alpha2a	cpt1alpha2a			V$ARID	AT rich interactive domain factor	V$ARID5A.01	AT rich interactive domain 5A (MRF1-like)	Antibody-Producing Cells Blood Cells Cardiovascular System Embryonic Structures Heart Immune System Leukocytes Lymphocytes Muscles Myocardium	0.87	443	463	453	-	1	0.923	0.053	0		ttaaaATATtctcctttatat
cpt1alpha2a	cpt1alpha2a			V$FKHD	Fork head domain factors	V$FHXB.01	Fork head homologous X binds DNA with a dual sequence specificity (FHXA and FHXB)	Blood Cells Brain Breast Cartilage Central Nervous System Connective Tissue Ear Endocrine System Eye Immune System Islets of Langerhans Leukocytes Liver Lung Lymphocytes Muscle, Skeletal Muscles Nervous System Ovary Pancreas Pituitary Gland Prostate Testis Thymus Gland Thyroid Gland Urogenital System	0.83	446	462	454	+	0.818	0.836	0.006	0		taaaggAGAAtatttta
cpt1alpha2a	cpt1alpha2a			V$ARID	AT rich interactive domain factor	V$ARID5A.01	AT rich interactive domain 5A (MRF1-like)	Antibody-Producing Cells Blood Cells Cardiovascular System Embryonic Structures Heart Immune System Leukocytes Lymphocytes Muscles Myocardium	0.87	450	470	460	+	1	0.932	0.062	0		ggagaATATtttaaaatataa
cpt1alpha2a	cpt1alpha2a			V$ARID	AT rich interactive domain factor	V$JARID2.01	Jumonji, AT rich interactive domain 2 (JMJ)	Antibody-Producing Cells Blood Cells Cardiovascular System Embryonic Structures Heart Immune System Leukocytes Lymphocytes Muscles Myocardium	0.89	450	470	460	-	1	0.893	0.003	0		ttatatTTTAaaatattctcc
cpt1alpha2a	cpt1alpha2a			V$SORY	SOX/SRY-sex/testis determinig and related HMG box factors	V$SOX7.02	SRY-related HMG-box gene 7, dimeric binding sites	Bone and Bones Cartilage Connective Tissue Embryonic Structures Endocrine System Leydig Cells Nervous System Neuroglia Skeleton Testis Thyroid Gland Urogenital System	0.72	455	477	466	-	0.75	0.729	0.009	0		aaACTAtttatattttaaaatat
cpt1alpha2a	cpt1alpha2a			V$PAX2	PAX-2 binding sites	V$PAX2.01	Zebrafish PAX2 paired domain protein	Ear Embryonic Structures Kidney Urogenital System	0.78	456	478	467	-	0.789	0.788	0.008	0		taaactatttatattttAAAAta
cpt1alpha2a	cpt1alpha2a			O$PTBP	Plant TATA binding protein factor	O$PTATA.02	Plant TATA box		0.9	462	476	469	+	1	0.957	0.057	0		aaaaTATAaatagtt
cpt1alpha2a	cpt1alpha2a			V$MEF2	MEF2, myocyte-specific enhancer binding factor	V$RSRFC4.01	Related to serum response factor, C4	Cardiovascular System Embryonic Structures Heart Muscle, Skeletal Muscles Myocardium	0.85	458	480	469	+	1	0.894	0.044	0		ttttaaaatataaATAGtttaaa
cpt1alpha2a	cpt1alpha2a			V$FKHD	Fork head domain factors	V$XFD2.01	Xenopus fork head domain factor 2 (FoxI1a)	Blood Cells Brain Breast Cartilage Central Nervous System Connective Tissue Ear Endocrine System Eye Immune System Islets of Langerhans Leukocytes Liver Lung Lymphocytes Muscle, Skeletal Muscles Nervous System Ovary Pancreas Pituitary Gland Prostate Testis Thymus Gland Thyroid Gland Urogenital System	0.89	462	478	470	+	1	0.911	0.021	0		aaaataTAAAtagttta
cpt1alpha2a	cpt1alpha2a			V$MEF2	MEF2, myocyte-specific enhancer binding factor	V$SL1.01	Member of the RSRF (related to serum response factor) protein family from Xenopus laevis	Cardiovascular System Embryonic Structures Heart Muscle, Skeletal Muscles Myocardium	0.84	459	481	470	-	1	0.966	0.126	0		atttaaaCTATttatattttaaa
cpt1alpha2a	cpt1alpha2a			O$VTBP	Vertebrate TATA binding protein factor	O$VTATA.01	Cellular and viral TATA box elements		0.9	463	479	471	+	1	0.95	0.05	0		aaataTAAAtagtttaa
cpt1alpha2a	cpt1alpha2a			V$SORY	SOX/SRY-sex/testis determinig and related HMG box factors	V$SOX7.02	SRY-related HMG-box gene 7, dimeric binding sites	Bone and Bones Cartilage Connective Tissue Embryonic Structures Endocrine System Leydig Cells Nervous System Neuroglia Skeleton Testis Thyroid Gland Urogenital System	0.72	460	482	471	+	0.751	0.733	0.013	0		ttAAAAtataaatagtttaaatg
cpt1alpha2a	cpt1alpha2a			V$PAX2	PAX-2 binding sites	V$PAX2.01	Zebrafish PAX2 paired domain protein	Ear Embryonic Structures Kidney Urogenital System	0.78	461	483	472	+	0.789	0.801	0.021	0		taaaatataaatagtttAAATgt
cpt1alpha2a	cpt1alpha2a			V$SORY	SOX/SRY-sex/testis determinig and related HMG box factors	V$SOX7.03	SRY-related HMG-box gene 7, dimeric binding sites	Bone and Bones Cartilage Connective Tissue Embryonic Structures Endocrine System Leydig Cells Nervous System Neuroglia Skeleton Testis Thyroid Gland Urogenital System	0.72	463	485	474	-	1	0.777	0.057	0		gAACAtttaaactatttatattt
cpt1alpha2a	cpt1alpha2a			V$FKHD	Fork head domain factors	V$HFH1.01	HNF-3/Fkh Homolog 1 (FOXQ1)	Blood Cells Brain Breast Cartilage Central Nervous System Connective Tissue Ear Endocrine System Eye Immune System Islets of Langerhans Leukocytes Liver Lung Lymphocytes Muscle, Skeletal Muscles Nervous System Ovary Pancreas Pituitary Gland Prostate Testis Thymus Gland Thyroid Gland Urogenital System	0.84	468	484	476	-	1	0.851	0.011	0		aacattTAAActattta
cpt1alpha2a	cpt1alpha2a			V$HBOX	Homeobox transcription factors	V$EN1.01	Homeobox protein engrailed (en-1)	Brain Cardiovascular System Central Nervous System Digestive System Ear Embryonic Structures Endocrine System Eye Islets of Langerhans Muscle, Smooth Muscles Nervous System Neurons Pancreas Spinal Cord	0.77	467	485	476	+	1	0.826	0.056	0		ataaatagTTTAaatgttc
cpt1alpha2a	cpt1alpha2a			V$HOMF	Homeodomain transcription factors	V$HMX2.03	Hmx2/Nkx5-2 homeodomain transcription factor	Blood Cells Bone Marrow Cells Bone and Bones Cardiovascular System Cartilage Central Nervous System Connective Tissue Digestive System Ear Embryonic Structures Endocrine System Germ Cells Heart Hematopoietic System Immune System Islets of Langerhans Leukocytes Liver Lymphocytes Muscles Nervous System Ovary Pancreas Skeleton Spinal Cord Thyroid Gland Urogenital System	0.81	470	488	479	+	1	0.846	0.036	0		aatagtTTAAatgttcaca
cpt1alpha2a	cpt1alpha2a			V$NKX6	NK6 homeobox transcription factors	V$NKX61.02	NK6 homeobox 1	Central Nervous System Digestive System Embryonic Structures Endocrine System Islets of Langerhans Nervous System Pancreas Spinal Cord	0.85	472	486	479	+	1	0.862	0.012	0		tagtTTAAatgttca
cpt1alpha2a	cpt1alpha2a			V$SORY	SOX/SRY-sex/testis determinig and related HMG box factors	V$SOX7.03	SRY-related HMG-box gene 7, dimeric binding sites	Bone and Bones Cartilage Connective Tissue Embryonic Structures Endocrine System Leydig Cells Nervous System Neuroglia Skeleton Testis Thyroid Gland Urogenital System	0.72	469	491	480	+	0.75	0.782	0.062	0		aAATAgtttaaatgttcacataa
cpt1alpha2a	cpt1alpha2a			V$MYT1	MYT1 C2HC zinc finger protein	V$MYT1.01	MyT1 zinc finger transcription factor involved in primary neurogenesis	Central Nervous System Nervous System Neuroglia Neurons	0.75	477	489	483	+	0.75	0.756	0.006	0		taaATGTtcacat
cpt1alpha2a	cpt1alpha2a			V$FKHD	Fork head domain factors	V$XFD3.01	Xenopus fork head domain factor 3 (FoxA2a)	Blood Cells Brain Breast Cartilage Central Nervous System Connective Tissue Ear Endocrine System Eye Immune System Islets of Langerhans Leukocytes Liver Lung Lymphocytes Muscle, Skeletal Muscles Nervous System Ovary Pancreas Pituitary Gland Prostate Testis Thymus Gland Thyroid Gland Urogenital System	0.82	476	492	484	-	1	0.879	0.059	0		attatgtgAACAtttaa
cpt1alpha2a	cpt1alpha2a			V$PARF	PAR/bZIP family	V$TEF.01	Thyrotrophic embryonic factor	Brain Central Nervous System Digestive System Endocrine System Liver Muscles Nervous System	0.85	480	496	488	-	0.773	0.888	0.038	0		taacattatGTGAacat
cpt1alpha2a	cpt1alpha2a			V$SRFF	Serum response element binding factor	V$SRF.01	Serum response factor	Cardiovascular System Heart Muscle, Smooth Muscles Myocardium	0.66	480	498	489	+	0.758	0.688	0.028	0		atgttcaCATAatgttaaa
cpt1alpha2a	cpt1alpha2a			V$SNAP	snRNA-activating protein complex	V$PSE.02	Proximal sequence element (PSE) of RNA polymerase III-transcribed genes		0.73	482	500	491	+	0.893	0.789	0.059	0		gttcaCATAatgttaaagt
cpt1alpha2a	cpt1alpha2a			V$DMRT	DM domain-containing transcription factors	V$DMRT2.01	Doublesex and mab-3 related transcription factor 2	Embryonic Structures Endocrine System Germ Cells Ovary Testis Urogenital System	0.75	486	506	496	+	0.75	0.751	0.001	0		acataatgtTAAAgtattagt
cpt1alpha2a	cpt1alpha2a			V$SATB	Special AT-rich sequence binding protein	V$SATB1.01	Special AT-rich sequence-binding protein 1, predominantly expressed in thymocytes, binds to matrix attachment regions (MARs)	Blood Cells Bone and Bones Brain Central Nervous System Connective Tissue Embryonic Structures Immune System Leukocytes Lymphocytes Nervous System Neurons Skeleton Thymus Gland	0.94	492	506	499	-	1	0.968	0.028	0		actAATActttaaca
cpt1alpha2a	cpt1alpha2a			V$AP1F	AP1, Activating protein 1	V$JUNB.01	Transcription factor Jun-B	Antigen-Presenting Cells Brain Central Nervous System Endocrine System Immune System Nervous System Pineal Gland	0.87	499	511	505	+	1	0.933	0.063	0		gtattaGTCAtta
cpt1alpha2a	cpt1alpha2a			V$AP1R	MAF and AP1 related factors	V$BACH1.01	BTB/POZ-bZIP transcription factor BACH1 forms heterodimers with the small Maf protein family	Antibody-Producing Cells Blood Cells Blood Platelets Bone Marrow Cells Digestive System Ear Endocrine System Eye Hematopoietic System Immune System Islets of Langerhans Liver Pancreas	0.82	494	516	505	+	0.75	0.843	0.023	0		ttaaagtaTTAGtcattagacat
cpt1alpha2a	cpt1alpha2a			V$HOXF	Paralog hox genes 1-8 from the four hox clusters A, B, C, D	V$HOXB3.01	Homeobox B3 / Hox 2-gamma	Antibody-Producing Cells Blood Cells Bone Marrow Cells Bone and Bones Connective Tissue Ear Embryonic Structures Germ Cells Granulocytes Hematopoietic System Immune System Leukocytes Myeloid Cells Phagocytes Skeleton Thymus Gland Urogenital System	0.84	498	516	507	-	1	0.851	0.011	0		atgtcTAATgactaatact
cpt1alpha2a	cpt1alpha2a			V$HBOX	Homeobox transcription factors	V$EVX1.01	Even-skipped homeobox 1	Brain Cardiovascular System Central Nervous System Digestive System Ear Embryonic Structures Endocrine System Eye Islets of Langerhans Muscle, Smooth Muscles Nervous System Neurons Pancreas Spinal Cord	0.84	500	518	509	+	1	0.847	0.007	0		tattagtcATTAgacattt
cpt1alpha2a	cpt1alpha2a			V$LHXF	Lim homeodomain factors	V$ISL1.01	Pancreatic and intestinal lim-homeodomain factor	Brain Cardiovascular System Central Nervous System Digestive System Embryonic Structures Endocrine System Eye Heart Islets of Langerhans Kidney Muscles Myocardium Nervous System Neurons Ovary Pancreas Pituitary Gland Spinal Cord Testis Urogenital System	0.82	498	520	509	-	1	0.822	0.002	0		ataaatgtcTAATgactaatact
cpt1alpha2a	cpt1alpha2a			V$HOXF	Paralog hox genes 1-8 from the four hox clusters A, B, C, D	V$HOXA5.01	Homeobox A5 / Hox-1.3	Antibody-Producing Cells Blood Cells Bone Marrow Cells Bone and Bones Connective Tissue Ear Embryonic Structures Germ Cells Granulocytes Hematopoietic System Immune System Leukocytes Myeloid Cells Phagocytes Skeleton Thymus Gland Urogenital System	0.84	501	519	510	+	0.784	0.841	0.001	0		attagtCATTagacattta
cpt1alpha2a	cpt1alpha2a			V$SORY	SOX/SRY-sex/testis determinig and related HMG box factors	V$SOX9.05	SRY (sex-determining region Y) box 9, dimeric binding sites	Bone and Bones Cartilage Connective Tissue Embryonic Structures Endocrine System Leydig Cells Nervous System Neuroglia Skeleton Testis Thyroid Gland Urogenital System	0.66	499	521	510	-	0.75	0.717	0.057	0		tATAAatgtctaatgactaatac
cpt1alpha2a	cpt1alpha2a			V$CART	Cart-1 (cartilage homeoprotein 1)	V$HESX1.01	HESX homeobox 1, dimeric binding site	Adrenal Glands Bone and Bones Brain Cardiovascular System Central Nervous System Connective Tissue Digestive System Embryonic Structures Endocrine System Eye Heart Immune System Islets of Langerhans Muscle, Skeletal Muscles Myeloid Cells Nervous System Neurons Nose Pancreas Phagocytes Pituitary Gland Skeleton Spinal Cord	0.7	501	521	511	+	0.756	0.709	0.009	0		attagTCATtagacatttata
cpt1alpha2a	cpt1alpha2a			V$PDX1	Pancreatic and intestinal homeodomain transcription factor	V$PDX1.01	Pdx1 (IDX1/IPF1) pancreatic and intestinal homeodomain TF	Digestive System Endocrine System Islets of Langerhans Pancreas	0.74	502	520	511	-	1	0.812	0.072	0		ataaatgtcTAATgactaa
cpt1alpha2a	cpt1alpha2a			O$VTBP	Vertebrate TATA binding protein factor	O$VTATA.01	Cellular and viral TATA box elements		0.9	508	524	516	-	1	0.948	0.048	0		cgttaTAAAtgtctaat
cpt1alpha2a	cpt1alpha2a			V$SORY	SOX/SRY-sex/testis determinig and related HMG box factors	V$HMGA.01	HMGA family of architectural transcription factors (HMGA1, HMGA2)	Bone and Bones Cartilage Connective Tissue Embryonic Structures Endocrine System Leydig Cells Nervous System Neuroglia Skeleton Testis Thyroid Gland Urogenital System	0.88	505	527	516	-	1	0.892	0.012	0		aaacgttataAATGtctaatgac
cpt1alpha2a	cpt1alpha2a			V$PDX1	Pancreatic and intestinal homeodomain transcription factor	V$PDX1.01	Pdx1 (IDX1/IPF1) pancreatic and intestinal homeodomain TF	Digestive System Endocrine System Islets of Langerhans Pancreas	0.74	508	526	517	+	0.826	0.814	0.074	0		attagacatTTATaacgtt
cpt1alpha2a	cpt1alpha2a			O$PTBP	Plant TATA binding protein factor	O$PTATA.02	Plant TATA box		0.9	511	525	518	-	1	0.912	0.012	0		acgtTATAaatgtct
cpt1alpha2a	cpt1alpha2a			V$CDXF	Vertebrate caudal related homeodomain protein	V$CDX2.02	Caudal type homeobox transcription factor 2	Digestive System Embryonic Structures	0.85	509	527	518	+	1	0.883	0.033	0		ttagacatTTATaacgttt
cpt1alpha2a	cpt1alpha2a			V$ABDB	Abdominal-B type homeodomain transcription factors	V$HOXC9.01	Homeobox C9 / Hox-3beta	Bone Marrow Cells Bone and Bones Central Nervous System Connective Tissue Embryonic Structures Hematopoietic System Integumentary System Nervous System Prostate Skeleton Spinal Cord Urogenital System	0.83	511	527	519	-	0.884	0.837	0.007	0		aaacgttaTAAAtgtct
cpt1alpha2a	cpt1alpha2a			V$MYBL	Cellular and viral myb-like transcriptional regulators	V$VMYB.05	v-Myb, variant of AMV v-myb	Blood Cells Bone Marrow Cells Erythrocytes Hematopoietic System Immune System Leukocytes	0.9	511	531	521	+	1	0.9	0	0		agacatttatAACGttttaac
cpt1alpha2a	cpt1alpha2a			V$OVOL	OVO homolog-like transcription factors	V$OVOL1.01	Zinc finger transcription factor OVO homolog-like 1		0.8	515	529	522	-	1	0.816	0.016	0		taaaacGTTAtaaat
cpt1alpha2a	cpt1alpha2a			V$HOMF	Homeodomain transcription factors	V$HMX2.02	Hmx2/Nkx5-2 homeodomain transcription factor	Blood Cells Bone Marrow Cells Bone and Bones Cardiovascular System Cartilage Central Nervous System Connective Tissue Digestive System Ear Embryonic Structures Endocrine System Germ Cells Heart Hematopoietic System Immune System Islets of Langerhans Leukocytes Liver Lymphocytes Muscles Nervous System Ovary Pancreas Skeleton Spinal Cord Thyroid Gland Urogenital System	0.82	517	535	526	-	1	0.882	0.062	0		agtagttaAAACgttataa
cpt1alpha2a	cpt1alpha2a			V$PAX6	PAX-4/PAX-6 paired domain binding sites	V$PAX6.01	Pax-6 paired domain binding site	Brain Central Nervous System Digestive System Embryonic Structures Endocrine System Eye Islets of Langerhans Nervous System Neurons Pancreas	0.75	517	535	526	+	0.786	0.751	0.001	0		ttataACGTtttaactact
cpt1alpha2a	cpt1alpha2a			V$HNF1	Hepatic Nuclear Factor 1	V$TCF2.01	Hepatocyte nuclear factor 1 beta (HNF1B)	Digestive System Endocrine System Islets of Langerhans Kidney Liver Pancreas Urogenital System	0.79	523	539	531	-	1	0.888	0.098	0		ggaaagtaGTTAaaacg
cpt1alpha2a	cpt1alpha2a			V$PRDF	Positive regulatory domain I binding factor	V$PRDM1.02	PRDI (positive regulatory domain I element) binding factor 1	Antibody-Producing Cells Blood Cells Immune System Leukocytes Lymphocytes	0.83	527	545	536	-	1	0.838	0.008	0		gtgcaagGAAAgtagttaa
cpt1alpha2a	cpt1alpha2a			V$ETSF	Human and murine ETS1 factors	V$ERG.02	v-ets erythroblastosis virus E26 oncogene homolog	Antibody-Producing Cells Blood Cells Bone Marrow Cells Breast Central Nervous System Endocrine System Germ Cells Hematopoietic System Immune System Leukocytes Myeloid Cells Nervous System Phagocytes Prostate Spinal Cord Testis Urogenital System	0.93	527	547	537	-	1	0.934	0.004	0		aggtgcaaGGAAagtagttaa
cpt1alpha2a	cpt1alpha2a			V$BRNF	Brn POU domain factors	V$TST1.01	POU-factor Tst-1/Oct-6	Brain Central Nervous System Digestive System Ear Embryonic Structures Endocrine System Eye Islets of Langerhans Nervous System Neuroglia Neurons Pancreas	0.9	538	556	547	-	0.9	0.92	0.02	0		atagaTTTAaggtgcaagg
cpt1alpha2a	cpt1alpha2a			V$HOXC	HOX - PBX complexes	V$HOXC9.02	Member of the vertebrate HOX - cluster of homeobox factors	Bone Marrow Cells Bone and Bones Brain Central Nervous System Connective Tissue Ear Embryonic Structures Hematopoietic System Immune System Lung Nervous System Phagocytes Respiratory System Skeleton Spinal Cord Thymus Gland	0.91	542	558	550	-	1	0.925	0.015	0		acatagaTTTAaggtgc
cpt1alpha2a	cpt1alpha2a			V$GATA	GATA binding factors	V$GATA3.02	GATA-binding factor 3	Blood Cells Bone Marrow Cells Bone and Bones Cardiovascular System Connective Tissue Embryonic Structures Erythrocytes Heart Hematopoietic System Immune System Leukocytes Lymphocytes Muscles Myocardium Skeleton	0.91	545	557	551	-	1	0.946	0.036	0		catAGATttaagg
cpt1alpha2a	cpt1alpha2a			V$HNF6	Onecut homeodomain factor HNF6	V$HNF6.02	Liver enriched Cut - Homeodomain transcription factor HNF6 (ONECUT1)	Digestive System Embryonic Structures Endocrine System Islets of Langerhans Liver Pancreas	0.86	544	560	552	+	0.789	0.889	0.029	0		accttaaatCTATgtgg
cpt1alpha2a	cpt1alpha2a			V$GFI1	Growth factor independence transcriptional repressor	V$GFI1.02	Growth factor independence 1	Blood Cells Bone Marrow Cells Ear Erythrocytes Granulocytes Hematopoietic System Immune System Leukocytes Lymphocytes Myeloid Cells Phagocytes Thymus Gland	0.9	547	561	554	+	1	0.91	0.01	0		ttaAATCtatgtggg
cpt1alpha2a	cpt1alpha2a			V$GCMF	Chorion-specific transcription factors with a GCM DNA binding domain	V$GCM1.02	Glial cells missing homolog 1	Embryonic Structures Endocrine System Immune System Parathyroid Glands Thymus Gland	0.85	552	566	559	-	0.77	0.88	0.03	0		gcacaCCCAcataga
cpt1alpha2a	cpt1alpha2a			V$MTF1	Metal induced transcription factor	V$MTF-1.02	Metal-regulatory transcription factor 1		0.85	556	570	563	-	0.76	0.876	0.026	0		ttttgcaCACCcaca
cpt1alpha2a	cpt1alpha2a			V$CEBP	Ccaat/Enhancer Binding Protein	V$CEBPB.02	CCAAT/enhancer binding protein beta	Adipose Tissue Bone Marrow Cells Connective Tissue Digestive System Hematopoietic System Immune System Liver Myeloid Cells Phagocytes	0.91	557	571	564	+	1	0.942	0.032	0		gtgggTGTGcaaaac
cpt1alpha2a	cpt1alpha2a			V$SORY	SOX/SRY-sex/testis determinig and related HMG box factors	V$SOX21.02	SRY (sex determining region Y)-box 21, dimeric binding sites	Bone and Bones Cartilage Connective Tissue Embryonic Structures Endocrine System Leydig Cells Nervous System Neuroglia Skeleton Testis Thyroid Gland Urogenital System	0.72	561	583	572	-	0.751	0.721	0.001	0		ataAAATaaagagttttgcacac
cpt1alpha2a	cpt1alpha2a			O$VTBP	Vertebrate TATA binding protein factor	O$VTATA.02	Mammalian C-type LTR TATA box		0.89	571	587	579	-	1	0.9	0.01	0		tttcaTAAAataaagag
cpt1alpha2a	cpt1alpha2a			V$CDXF	Vertebrate caudal related homeodomain protein	V$CDX1.01	Intestine specific homeodomain factor CDX-1	Digestive System Embryonic Structures	0.94	572	590	581	+	1	0.979	0.039	0		tctttatTTTAtgaaacgt
cpt1alpha2a	cpt1alpha2a			V$ABDB	Abdominal-B type homeodomain transcription factors	V$HOXD10.01	Homeobox D10	Bone Marrow Cells Bone and Bones Central Nervous System Connective Tissue Embryonic Structures Hematopoietic System Integumentary System Nervous System Prostate Skeleton Spinal Cord Urogenital System	0.92	574	590	582	-	1	0.928	0.008	0		acgtttcaTAAAataaa
cpt1alpha2a	cpt1alpha2a			V$PARF	PAR/bZIP family	V$DBP.01	Albumin D-box binding protein	Brain Central Nervous System Digestive System Endocrine System Liver Muscles Nervous System	0.84	575	591	583	+	1	0.866	0.026	0		ttattTTATgaaacgtt
cpt1alpha2a	cpt1alpha2a			V$HOMF	Homeodomain transcription factors	V$HMX2.02	Hmx2/Nkx5-2 homeodomain transcription factor	Blood Cells Bone Marrow Cells Bone and Bones Cardiovascular System Cartilage Central Nervous System Connective Tissue Digestive System Ear Embryonic Structures Endocrine System Germ Cells Heart Hematopoietic System Immune System Islets of Langerhans Leukocytes Liver Lymphocytes Muscles Nervous System Ovary Pancreas Skeleton Spinal Cord Thyroid Gland Urogenital System	0.82	577	595	586	+	1	0.971	0.151	0		attttatgAAACgtttttc
cpt1alpha2a	cpt1alpha2a			V$CIZF	CAS interating zinc finger protein	V$NMP4.01	NMP4 (nuclear matrix protein 4) / CIZ (Cas-interacting zinc finger protein)	Skeleton	0.97	586	596	591	-	1	0.975	0.005	0		ggAAAAacgtt
cpt1alpha2a	cpt1alpha2a			V$HOMF	Homeodomain transcription factors	V$HMX2.02	Hmx2/Nkx5-2 homeodomain transcription factor	Blood Cells Bone Marrow Cells Bone and Bones Cardiovascular System Cartilage Central Nervous System Connective Tissue Digestive System Ear Embryonic Structures Endocrine System Germ Cells Heart Hematopoietic System Immune System Islets of Langerhans Leukocytes Liver Lymphocytes Muscles Nervous System Ovary Pancreas Skeleton Spinal Cord Thyroid Gland Urogenital System	0.82	582	600	591	-	1	0.994	0.174	0		aaatggaaAAACgtttcat
cpt1alpha2a	cpt1alpha2a			V$NFAT	Nuclear factor of activated T-cells	V$NFAT5.02	Nuclear factor of activated T-cells 5	Blood Cells Cardiovascular System Cartilage Connective Tissue Heart Immune System Leukocytes Lymphocytes Myeloid Cells	0.87	582	600	591	-	1	0.897	0.027	0		aaatGGAAaaacgtttcat
cpt1alpha2a	cpt1alpha2a			V$OCT1	Octamer binding protein	V$OCT1.04	Octamer-binding factor 1	Antibody-Producing Cells Blood Cells Immune System Kidney Leukocytes Lymphocytes Urogenital System	0.8	587	601	594	-	0.846	0.803	0.003	0		gaAATGgaaaaacgt
cpt1alpha2a	cpt1alpha2a			V$IRFF	Interferon regulatory factors	V$IRF3.01	Interferon regulatory factor 3 (IRF-3)	Antibody-Producing Cells Antigen-Presenting Cells Blood Cells Bone Marrow Cells Hematopoietic System Immune System Leukocytes Lymphocytes Monocytes Myeloid Cells Phagocytes	0.85	585	609	597	-	1	0.942	0.092	0		tttaccttgaaatgGAAAaacgttt
cpt1alpha2a	cpt1alpha2a			V$STEM	Motif composed of binding sites for pluripotency or stem cell factors	V$OCT3_4.02	POU domain, class 5, transcription factor 1	Embryonic Structures Germ Cells	0.88	588	606	597	+	0.792	0.898	0.018	0		cgtttttCCATttcaaggt
cpt1alpha2a	cpt1alpha2a			V$HUB1	HTLV-I U5 repressive element-binding protein 1	V$ZNF282.01	Zinc finger protein 282 (HTLV-I U5 repressive element-binding protein 1)		0.76	591	605	598	+	0.846	0.765	0.005	0		TTTTccatttcaagg
cpt1alpha2a	cpt1alpha2a			V$RUSH	SWI/SNF related nucleophosphoproteins with a RING finger DNA binding motif	V$SMARCA3.01	SWI/SNF related, matrix associated, actin dependent regulator of chromatin, subfamily a, member 3		0.96	593	603	598	+	1	0.967	0.007	0		ttCCATttcaa
cpt1alpha2a	cpt1alpha2a			V$ESRR	Estrogen-related receptors	V$ESRRA.01	Estrogen-related receptor alpha	Connective Tissue Digestive System Embryonic Structures Liver Muscle, Skeletal Muscles	0.87	590	612	601	+	1	0.878	0.008	0		tttttccatttcAAGGtaaaaca
cpt1alpha2a	cpt1alpha2a			V$BCL6	POZ domain zinc finger expressed in B-Cells	V$BCL6.03	B-cell CLL/lymphoma 6, member B (BCL6B)	Antibody-Producing Cells Blood Cells Germ Cells Immune System Leukocytes Lymphocytes Urogenital System	0.8	594	610	602	-	0.859	0.802	0.002	0		ttttaccTTGAaatgga
cpt1alpha2a	cpt1alpha2a			V$HUB1	HTLV-I U5 repressive element-binding protein 1	V$ZNF282.01	Zinc finger protein 282 (HTLV-I U5 repressive element-binding protein 1)		0.76	595	609	602	-	0.846	0.774	0.014	0		TTTAccttgaaatgg
cpt1alpha2a	cpt1alpha2a			V$SF1F	Vertebrate steroidogenic factor	V$SF1.01	SF1 steroidogenic factor 1	Adrenal Glands Brain Central Nervous System Endocrine System Leydig Cells Nervous System Ovary Pituitary Gland Testis Urogenital System	0.95	597	611	604	+	1	0.965	0.015	0		atttCAAGgtaaaac
cpt1alpha2a	cpt1alpha2a			V$FKHD	Fork head domain factors	V$FOXP1_ES.01	Alternative splicing variant of FOXP1, activated in ESCs	Blood Cells Brain Breast Cartilage Central Nervous System Connective Tissue Ear Endocrine System Eye Immune System Islets of Langerhans Leukocytes Liver Lung Lymphocytes Muscle, Skeletal Muscles Nervous System Ovary Pancreas Pituitary Gland Prostate Testis Thymus Gland Thyroid Gland Urogenital System	1	602	618	610	+	1	1	0	0		aaggtaaAACAtcttta
cpt1alpha2a	cpt1alpha2a			V$EVI1	EVI1-myleoid transforming protein	V$EVI1.07	Evi-1 zinc finger protein, carboxy-terminal zinc finger domain	Adipose Tissue Antibody-Producing Cells Blood Cells Bone Marrow Cells Brain Central Nervous System Connective Tissue Erythrocytes Hematopoietic System Immune System Nervous System Neurons Thymus Gland	0.9	605	621	613	-	1	0.907	0.007	0		ttgtaAAGAtgttttac
cpt1alpha2a	cpt1alpha2a			V$HAND	Twist subfamily of class B bHLH transcription factors	V$LYL1_E12.01	LYL1-E12 heterodimeric complex	Antibody-Producing Cells Antigen-Presenting Cells Blood Cells Bone Marrow Cells Bone and Bones Breast Cardiovascular System Connective Tissue Embryonic Structures Heart Hematopoietic System Immune System Integumentary System Leukocytes Lymphocytes Muscles Myocardium Skeleton Thymus Gland	0.81	603	623	613	-	1	0.823	0.013	0		tgttgtaaaGATGttttacct
cpt1alpha2a	cpt1alpha2a			V$ABDB	Abdominal-B type homeodomain transcription factors	V$HOXC10.01	Homeobox C10/ Hox-3iota	Bone Marrow Cells Bone and Bones Central Nervous System Connective Tissue Embryonic Structures Hematopoietic System Integumentary System Nervous System Prostate Skeleton Spinal Cord Urogenital System	0.83	610	626	618	-	1	0.838	0.008	0		atttgttgTAAAgatgt
cpt1alpha2a	cpt1alpha2a			V$PARF	PAR/bZIP family	V$TEF.01	Thyrotrophic embryonic factor	Brain Central Nervous System Digestive System Endocrine System Liver Muscles Nervous System	0.85	612	628	620	-	1	0.874	0.024	0		gtatttgttGTAAagat
cpt1alpha2a	cpt1alpha2a			V$FKHD	Fork head domain factors	V$FOXP1.02	Sites bound by FOXP1 and an alternative splicing variant FOXP1_ES, activated in ESCs	Blood Cells Brain Breast Cartilage Central Nervous System Connective Tissue Ear Endocrine System Eye Immune System Islets of Langerhans Leukocytes Liver Lung Lymphocytes Muscle, Skeletal Muscles Nervous System Ovary Pancreas Pituitary Gland Prostate Testis Thymus Gland Thyroid Gland Urogenital System	0.96	613	629	621	+	1	1	0.04	0		tctttacAACAaataca
cpt1alpha2a	cpt1alpha2a			V$SORY	SOX/SRY-sex/testis determinig and related HMG box factors	V$SOX12.01	SRY-related HMG-box gene 12	Bone and Bones Cartilage Connective Tissue Embryonic Structures Endocrine System Leydig Cells Nervous System Neuroglia Skeleton Testis Thyroid Gland Urogenital System	0.89	616	638	627	+	1	0.895	0.005	0		ttacaACAAatacaaaaaaacta
cpt1alpha2a	cpt1alpha2a			V$HNF1	Hepatic Nuclear Factor 1	V$HNF1.01	Hepatic nuclear factor 1	Digestive System Endocrine System Islets of Langerhans Kidney Liver Pancreas Urogenital System	0.8	625	641	633	-	1	0.841	0.041	0		aGTTAgtttttttgtat
cpt1alpha2a	cpt1alpha2a			V$MEF2	MEF2, myocyte-specific enhancer binding factor	V$MEF2.01	Myocyte-specific enhancer factor 2	Cardiovascular System Embryonic Structures Heart Muscle, Skeletal Muscles Myocardium	0.77	623	645	634	+	0.75	0.773	0.003	0		aaatacaaAAAAactaactatta
cpt1alpha2a	cpt1alpha2a			V$BRN5	Brn-5 POU domain factors	V$POU6F2.01	Retina-derived POU-domain factor-1, dimeric binding site	Brain Central Nervous System Nervous System	0.76	628	650	639	+	0.81	0.826	0.066	0		caaaaaaactaACTAttaaaatt
cpt1alpha2a	cpt1alpha2a			V$HNF1	Hepatic Nuclear Factor 1	V$HMBOX.01	Homeobox containing 1	Digestive System Endocrine System Islets of Langerhans Kidney Liver Pancreas Urogenital System	0.83	632	648	640	-	1	0.847	0.017	0		ttttaataGTTAgtttt
cpt1alpha2a	cpt1alpha2a			V$ABDB	Abdominal-B type homeodomain transcription factors	V$HOXC13.01	Homeodomain transcription factor HOXC13	Bone Marrow Cells Bone and Bones Central Nervous System Connective Tissue Embryonic Structures Hematopoietic System Integumentary System Nervous System Prostate Skeleton Spinal Cord Urogenital System	0.91	635	651	643	+	1	0.922	0.012	0		actaactatTAAAatta
cpt1alpha2a	cpt1alpha2a			V$ATBF	AT-binding transcription factor	V$ATBF1.01	AT-binding transcription factor 1	Brain Central Nervous System Nervous System	0.79	635	651	643	-	0.826	0.834	0.044	0		taattttaatAGTTagt
cpt1alpha2a	cpt1alpha2a			V$BRNF	Brn POU domain factors	V$BRN2.01	Brn-2, POU-III protein class	Brain Central Nervous System Digestive System Ear Embryonic Structures Endocrine System Eye Islets of Langerhans Nervous System Neuroglia Neurons Pancreas	0.86	634	652	643	-	0.933	0.888	0.028	0		gtAATTttaatagttagtt
cpt1alpha2a	cpt1alpha2a			V$HOMF	Homeodomain transcription factors	V$BARX2.01	Barx2, homeobox transcription factor that preferentially binds to paired TAAT motifs	Blood Cells Bone Marrow Cells Bone and Bones Cardiovascular System Cartilage Central Nervous System Connective Tissue Digestive System Ear Embryonic Structures Endocrine System Germ Cells Heart Hematopoietic System Immune System Islets of Langerhans Leukocytes Liver Lymphocytes Muscles Nervous System Ovary Pancreas Skeleton Spinal Cord Thyroid Gland Urogenital System	0.95	634	652	643	-	1	0.952	0.002	0		gtaatttTAATagttagtt
cpt1alpha2a	cpt1alpha2a			V$NKX6	NK6 homeobox transcription factors	V$NKX61.02	NK6 homeobox 1	Central Nervous System Digestive System Embryonic Structures Endocrine System Islets of Langerhans Nervous System Pancreas Spinal Cord	0.85	636	650	643	-	1	0.94	0.09	0		aattTTAAtagttag
cpt1alpha2a	cpt1alpha2a			V$SORY	SOX/SRY-sex/testis determinig and related HMG box factors	V$SOX21.02	SRY (sex determining region Y)-box 21, dimeric binding sites	Bone and Bones Cartilage Connective Tissue Embryonic Structures Endocrine System Leydig Cells Nervous System Neuroglia Skeleton Testis Thyroid Gland Urogenital System	0.72	632	654	643	-	0.75	0.721	0.001	0		aagTAATtttaatagttagtttt
cpt1alpha2a	cpt1alpha2a			V$MEF2	MEF2, myocyte-specific enhancer binding factor	V$SL1.01	Member of the RSRF (related to serum response factor) protein family from Xenopus laevis	Cardiovascular System Embryonic Structures Heart Muscle, Skeletal Muscles Myocardium	0.84	633	655	644	+	1	0.84	0	0		aaactaaCTATtaaaattacttt
cpt1alpha2a	cpt1alpha2a			V$CART	Cart-1 (cartilage homeoprotein 1)	V$CART1.01	Cart-1 (cartilage homeoprotein 1)	Adrenal Glands Bone and Bones Brain Cardiovascular System Central Nervous System Connective Tissue Digestive System Embryonic Structures Endocrine System Eye Heart Immune System Islets of Langerhans Muscle, Skeletal Muscles Myeloid Cells Nervous System Neurons Nose Pancreas Phagocytes Pituitary Gland Skeleton Spinal Cord	0.86	636	656	646	-	1	0.887	0.027	0		aaaagTAATtttaatagttag
cpt1alpha2a	cpt1alpha2a			V$MEF2	MEF2, myocyte-specific enhancer binding factor	V$MEF2.01	Myocyte-specific enhancer factor 2	Cardiovascular System Embryonic Structures Heart Muscle, Skeletal Muscles Myocardium	0.77	635	657	646	+	0.75	0.785	0.015	0		actaactaTTAAaattactttta
cpt1alpha2a	cpt1alpha2a			V$OCT1	Octamer binding protein	V$OCT1.06	Octamer-binding factor 1	Antibody-Producing Cells Blood Cells Immune System Kidney Leukocytes Lymphocytes Urogenital System	0.81	639	653	646	+	1	0.859	0.049	0		actattaaAATTact
cpt1alpha2a	cpt1alpha2a			V$HOMF	Homeodomain transcription factors	V$HHEX.01	Hematopoietically expressed homeobox, proline-rich homeodomain protein	Blood Cells Bone Marrow Cells Bone and Bones Cardiovascular System Cartilage Central Nervous System Connective Tissue Digestive System Ear Embryonic Structures Endocrine System Germ Cells Heart Hematopoietic System Immune System Islets of Langerhans Leukocytes Liver Lymphocytes Muscles Nervous System Ovary Pancreas Skeleton Spinal Cord Thyroid Gland Urogenital System	0.95	638	656	647	-	1	0.99	0.04	0		aaaagtaatttTAATagtt
cpt1alpha2a	cpt1alpha2a			V$SORY	SOX/SRY-sex/testis determinig and related HMG box factors	V$SOX7.02	SRY-related HMG-box gene 7, dimeric binding sites	Bone and Bones Cartilage Connective Tissue Embryonic Structures Endocrine System Leydig Cells Nervous System Neuroglia Skeleton Testis Thyroid Gland Urogenital System	0.72	637	659	648	+	0.75	0.721	0.001	0		taACTAttaaaattacttttaca
cpt1alpha2a	cpt1alpha2a			V$HBOX	Homeobox transcription factors	V$MEOX1.01	Mesenchyme homeobox 1	Brain Cardiovascular System Central Nervous System Digestive System Ear Embryonic Structures Endocrine System Eye Islets of Langerhans Muscle, Smooth Muscles Nervous System Neurons Pancreas Spinal Cord	0.84	640	658	649	+	1	0.855	0.015	0		ctattaaAATTacttttac
[truncated: 824 more rows]
